# Supplementary material for: Multiplexed single-cell transcriptomics reveals diverse phenotypic outcomes for pathogenic SHP2 variants
Source: Sci Adv. 2026 May 22;12(21):eaea9389. doi: 10.1126/sciadv.aea9389 (PMC13196782; doi:10.1126/sciadv.aea9389)
Supplement: Supplementary file 2 — Tables S1 to S3 [file sciadv.aea9389_tables_s1_to_s3.zip]

Archive with 3 entries (3 files):
- aea9389_table_s1.xlsx
- aea9389_table_s2.xlsx
- aea9389_table_s3.xlsx
