# Supplementary material for: Multiplexed single-cell transcriptomics reveals diverse phenotypic outcomes for pathogenic SHP2 variants
Source: Sci Adv. 2026 May 22;12(21):eaea9389. doi: 10.1126/sciadv.aea9389 (PMC13196782; doi:10.1126/sciadv.aea9389)
Supplement: Supplementary file 2 — Tables S1 to S3 [file sciadv.aea9389_tables_s1_to_s3.zip › aea9389_table_s3.xlsx]

## Sheet: Table 3 Description
Name	Summary
SHP2 variant overview	Description of SHP2 variants included in the study
SHP2 DEGs all vs KO	For each timepoint, Expression ~ SHP2_mut + EGF_dose + replicate, only coefficients related to mutant are present. Comparison of each SHP2 group to KO at different timepoints
SHP2 pseudobulk DEGunion modules	Gene modules based on the clustering of the pseudobulk expression of the union of SHP2 variant DEGs compared to KO.
SHP2 DEGs all vs WT	For each timepoint, Expression ~ SHP2_mut + EGF_dose + replicate, only coefficients related to mutant are present. Comparison of each SHP2 group to WT at different timepoints
GSEA - common transcriptome	Hypergeometric GSEA results (FDR < 0.25) for common transcriptome genes separated by timepoint and differential direction.
Q510KR vs WT DEGs	For each timepoint, Expression ~ SHP2_mut + EGF_dose + replicate, only coefficients related to mutant are present. Comparison of SHP2 Q510K, Q510R, Q510E to WT at different timepoints. The information on the union of Q510K and Q510R differentially expressed genes.

## Sheet: SHP2 variant overview
Mutant	Domain	Effect on protein	Citation (PMID)	Patient phenotype	Citation (PMID)
T42A	N-SH2	Enhanced N-SH2 binding affinity, altered N-SH2 specificity	15987685	Noonan Syndrome	18372317
T52S	N-SH2	Does not hyperactivate, potentially effect on N-SH2 binding	39012820	JMML	15928039
E76K	N-SH2	Hyperactivity through disruption of auto-inhibition	15987685, 23457302	JMML	15928039
R138Q	C-SH2	Kills C-SH2 binding	39012820	Melanoma	15604238
E139D	C-SH2	Hyperactivity through unknown mechanism	15987685, 39012820	JMML & Noonan Syndrome	18372317, 15987685
Y279C	PTP	Decrease in catalytic activity, mild disruption of auto-inhibition	23457302, 24935154	NSML	23457302, 31562133
T468M	PTP	Decrease in catalytic activity	23457302, 24935154	NSML	18372317, 31562133
Q506P	PTP	Decrease in catalytic activity	15987685, 24935154	NS, JMML	15928039
T507K	PTP	Alters substrate specificity	32188694	Neuroblastoma, AML	15604238
Q510H	PTP	Decrease in catalytic activity	39091798	NSML, AML, solid tumors	21910226
Q510E	PTP	Decrease in catalytic activity	24935154, 39091798	NSML, solid tumors	16358218
Q510L	PTP	Decrease in catalytic activity	39091798	NSML, AML, solid tumors	21910226
Q510K	PTP	Decrease in catalytic activity	39091798	ALL, solid tumors	16358218
Q510P	PTP	Decrease in catalytic activity	20308328, 39091798	NS, NSML, AML, JMML, solid tumors	15928039, 15520399, 16358218, 16358218, 20578946
Q510R	PTP	Decrease in catalytic activity	39091798	NSML, solid tumors	16358218, 15948193

## Sheet: SHP2 DEGs all vs KO
SHP2 variant	timepoint	gene ID	gene name	normalized_effect	q_value	p-value	-log10(q-value)	downregulated hit	upregulated hit
E139D	24hr	ENSG00000000003.14	TSPAN6	-0.311513	0.248707	0.0613129	0.604313
E139D	24hr	ENSG00000000419.12	DPM1	0.396827	0.0734128	0.0112889	1.13423
E139D	24hr	ENSG00000000457.13	SCYL3	-0.109661	0.846552	0.62712	0.0723466
E139D	24hr	ENSG00000000460.16	C1orf112	-0.392952	0.153088	0.0300353	0.815058
E139D	24hr	ENSG00000001036.13	FUCA2	0.169186	0.618208	0.305403	0.208866
E139D	24hr	ENSG00000001084.10	GCLC	-0.0863211	0.807247	0.556396	0.0929933
E139D	24hr	ENSG00000001167.14	NFYA	-0.163645	0.688956	0.385425	0.161809
E139D	24hr	ENSG00000001460.17	STPG1	-0.559771	0.0935571	0.0154469	1.02892
E139D	24hr	ENSG00000001461.16	NIPAL3	-0.119525	0.653368	0.343551	0.184842
E139D	24hr	ENSG00000001497.16	LAS1L	0.249556	0.271352	0.070172	0.566467
E139D	24hr	ENSG00000001561.6	ENPP4	-0.146381	0.757992	0.478639	0.120335
E139D	24hr	ENSG00000001617.11	SEMA3F	-0.394109	0.46578	0.175572	0.331819
E139D	24hr	ENSG00000001629.9	ANKIB1	-0.223175	0.116714	0.0207069	0.932877
E139D	24hr	ENSG00000001630.15	CYP51A1	-0.129727	0.814707	0.568836	0.0889983
E139D	24hr	ENSG00000001631.15	KRIT1	0.114244	0.652804	0.342906	0.185217
E139D	24hr	ENSG00000002016.17	RAD52	-0.32277	0.369691	0.116735	0.432161
E139D	24hr	ENSG00000002330.13	BAD	-0.0339766	0.943385	0.8371	0.0253111
E139D	24hr	ENSG00000002549.12	LAP3	0.354406	0.20107	0.0446224	0.696652
E139D	24hr	ENSG00000002586.18	CD99	-0.0678135	0.83057	0.597002	0.0806237
E139D	24hr	ENSG00000002746.14	HECW1	-0.537552	0.0690015	0.0104357	1.16114
E139D	24hr	ENSG00000002822.15	MAD1L1	-0.0771486	0.802852	0.548937	0.0953644
E139D	24hr	ENSG00000002834.17	LASP1	0.189333	0.574876	0.262802	0.240426
E139D	24hr	ENSG00000002919.14	SNX11	-0.0182025	0.978324	0.933893	0.00951747
E139D	24hr	ENSG00000003056.7	M6PR	0.303982	0.239428	0.0579112	0.620825
E139D	24hr	ENSG00000003096.14	KLHL13	-0.316031	0.116648	0.0206916	0.933123
E139D	24hr	ENSG00000003147.17	ICA1	-0.297678	0.514299	0.211587	0.288784
E139D	24hr	ENSG00000003249.13	DBNDD1	-0.0206407	0.975122	0.924067	0.0109409
E139D	24hr	ENSG00000003393.14	ALS2	-0.159603	0.679692	0.373648	0.167688
E139D	24hr	ENSG00000003400.14	CASP10	-0.270833	0.603045	0.29016	0.21965
E139D	24hr	ENSG00000003402.19	CFLAR	-0.444549	0.11235	0.0196629	0.949427
E139D	24hr	ENSG00000003436.15	TFPI	0.414451	0.143818	0.0275147	0.842187
E139D	24hr	ENSG00000003509.15	NDUFAF7	0.211258	0.620628	0.307803	0.207169
E139D	24hr	ENSG00000003756.16	RBM5	0.0373638	0.921899	0.785139	0.0353167
E139D	24hr	ENSG00000003987.13	MTMR7	-0.103959	0.837136	0.609201	0.0772042
E139D	24hr	ENSG00000003989.17	SLC7A2	-0.0182533	0.962209	0.88691	0.0167307
E139D	24hr	ENSG00000004059.10	ARF5	0.0418464	0.93454	0.81554	0.0294022
E139D	24hr	ENSG00000004139.13	SARM1	0.14243	0.765384	0.489839	0.11612
E139D	24hr	ENSG00000004142.11	POLDIP2	0.15597	0.621028	0.308194	0.206889
E139D	24hr	ENSG00000004399.12	PLXND1	-0.118913	0.775697	0.505993	0.110308
E139D	24hr	ENSG00000004455.16	AK2	0.105945	0.69416	0.391781	0.158541
E139D	24hr	ENSG00000004478.7	FKBP4	0.516225	8.78e-05	7.26e-06	4.05659		4.05659
E139D	24hr	ENSG00000004487.15	KDM1A	-0.00869074	0.97853	0.934592	0.00942592
E139D	24hr	ENSG00000004534.14	RBM6	-0.21326	0.129133	0.0237133	0.888964
E139D	24hr	ENSG00000004660.14	CAMKK1	-0.395424	0.0992659	0.016691	1.0032
E139D	24hr	ENSG00000004700.15	RECQL	0.269051	0.141133	0.026796	0.850371
E139D	24hr	ENSG00000004766.15	VPS50	-0.239912	0.413807	0.141984	0.383202
E139D	24hr	ENSG00000004777.18	ARHGAP33	-0.246546	0.595637	0.282664	0.225018
E139D	24hr	ENSG00000004779.9	NDUFAB1	0.265325	0.378805	0.121823	0.421584
E139D	24hr	ENSG00000004848.7	ARX	0.227848	0.684842	0.380045	0.16441
E139D	24hr	ENSG00000004864.13	SLC25A13	0.00674936	0.986274	0.957284	0.00600231
E139D	24hr	ENSG00000004866.20	ST7	0.0635982	0.881813	0.697656	0.0546236
E139D	24hr	ENSG00000004897.11	CDC27	-0.10295	0.566135	0.254874	0.24708
E139D	24hr	ENSG00000004961.14	HCCS	0.276547	0.566253	0.254978	0.24699
E139D	24hr	ENSG00000004975.11	DVL2	0.256286	0.374889	0.119628	0.426097
E139D	24hr	ENSG00000005007.12	UPF1	-0.0562803	0.83578	0.606549	0.0779079
E139D	24hr	ENSG00000005020.12	SKAP2	-0.227417	0.192856	0.0419158	0.714766
E139D	24hr	ENSG00000005022.5	SLC25A5	0.231975	0.0408958	0.00546526	1.38832
E139D	24hr	ENSG00000005059.15	MCUB	-0.151068	0.685836	0.381457	0.163779
E139D	24hr	ENSG00000005075.15	POLR2J	0.100254	0.798762	0.542469	0.0975825
E139D	24hr	ENSG00000005100.12	DHX33	0.2541	0.223895	0.0523321	0.649955
E139D	24hr	ENSG00000005156.11	LIG3	0.133056	0.722893	0.429011	0.140926
E139D	24hr	ENSG00000005175.9	RPAP3	0.189395	0.352352	0.107664	0.453023
E139D	24hr	ENSG00000005189.19	REXO5	-0.38186	0.314466	0.0889484	0.502427
E139D	24hr	ENSG00000005194.14	CIAPIN1	0.136526	0.745594	0.460787	0.127497
E139D	24hr	ENSG00000005206.16	SPPL2B	-0.0916316	0.813838	0.567336	0.0894622
E139D	24hr	ENSG00000005249.12	PRKAR2B	-0.10775	0.816649	0.572384	0.0879644
E139D	24hr	ENSG00000005302.17	MSL3	0.132899	0.800481	0.545016	0.0966487
E139D	24hr	ENSG00000005339.14	CREBBP	0.149606	0.137148	0.02575	0.862811
E139D	24hr	ENSG00000005436.13	GCFC2	-0.0305986	0.933906	0.814151	0.0296967
E139D	24hr	ENSG00000005448.16	WDR54	0.134895	0.781437	0.514729	0.107106
E139D	24hr	ENSG00000005469.11	CROT	-0.467621	0.0998937	0.0168268	1.00046
E139D	24hr	ENSG00000005471.15	ABCB4	-0.205931	0.705455	0.406242	0.151531
E139D	24hr	ENSG00000005483.20	KMT2E	0.00782378	0.974486	0.92244	0.0112244
E139D	24hr	ENSG00000005486.16	RHBDD2	0.0103746	0.984708	0.952375	0.00669251
E139D	24hr	ENSG00000005700.14	IBTK	-0.109366	0.69417	0.391803	0.158534
E139D	24hr	ENSG00000005801.16	ZNF195	0.166801	0.533733	0.227193	0.272676
E139D	24hr	ENSG00000005810.17	MYCBP2	0.0401187	0.868442	0.669374	0.0612594
E139D	24hr	ENSG00000005812.10	FBXL3	0.256416	0.352926	0.107959	0.452316
E139D	24hr	ENSG00000005882.11	PDK2	-0.609699	0.0210824	0.00250989	1.67608	1.67608
E139D	24hr	ENSG00000005884.17	ITGA3	0.205487	0.591868	0.278833	0.227775
E139D	24hr	ENSG00000005889.15	ZFX	0.213133	0.0820397	0.013017	1.08598
E139D	24hr	ENSG00000005893.15	LAMP2	-0.0301506	0.926392	0.795725	0.033205
E139D	24hr	ENSG00000005961.17	ITGA2B	-0.108726	0.821526	0.580884	0.0853785
E139D	24hr	ENSG00000006007.11	GDE1	0.0815586	0.80775	0.557141	0.0927232
E139D	24hr	ENSG00000006015.17	C19orf60	0.123113	0.796352	0.538441	0.098895
E139D	24hr	ENSG00000006016.10	CRLF1	-0.374907	0.238952	0.0577371	0.621689
E139D	24hr	ENSG00000006025.11	OSBPL7	0.212296	0.689489	0.3861	0.161473
E139D	24hr	ENSG00000006042.11	TMEM98	0.0379665	0.936539	0.820549	0.0284744
E139D	24hr	ENSG00000006062.14	MAP3K14	0.0804124	0.856486	0.646039	0.0672795
E139D	24hr	ENSG00000006118.14	TMEM132A	-0.322787	0.361704	0.112566	0.441646
E139D	24hr	ENSG00000006125.17	AP2B1	-0.0875035	0.68212	0.376677	0.166139
E139D	24hr	ENSG00000006194.9	ZNF263	0.276743	0.375603	0.120008	0.42527
E139D	24hr	ENSG00000006282.20	SPATA20	-0.266041	0.541661	0.233827	0.266273
E139D	24hr	ENSG00000006283.17	CACNA1G	-0.916129	0.000457	4e-05	3.33985	3.33985
E139D	24hr	ENSG00000006327.13	TNFRSF12A	1.23941	2.08e-09	1.53e-10	8.68176		8.68176
E139D	24hr	ENSG00000006377.10	DLX6	-0.15403	0.748977	0.465725	0.125531
E139D	24hr	ENSG00000006432.15	MAP3K9	0.235539	0.593605	0.280547	0.226502
E139D	24hr	ENSG00000006451.7	RALA	-0.163867	0.573983	0.262005	0.241101
E139D	24hr	ENSG00000006453.13	BAIAP2L1	-0.042496	0.878478	0.690667	0.056269
E139D	24hr	ENSG00000006459.10	KDM7A	0.209367	0.631669	0.319611	0.199511
E139D	24hr	ENSG00000006530.15	AGK	0.0989211	0.767587	0.49339	0.114872
E139D	24hr	ENSG00000006576.16	PHTF2	-0.335538	0.0529234	0.00748477	1.27635
E139D	24hr	ENSG00000006607.13	FARP2	0.180601	0.485384	0.189558	0.313914
E139D	24hr	ENSG00000006611.15	USH1C	0.0354746	0.950577	0.855286	0.0220129
E139D	24hr	ENSG00000006625.17	GGCT	0.629267	0.0119421	0.0013154	1.92292		1.92292
E139D	24hr	ENSG00000006634.7	DBF4	0.0644085	0.871169	0.674898	0.0598976
E139D	24hr	ENSG00000006652.13	IFRD1	0.801857	5.25e-05	4.29e-06	4.27966		4.27966
E139D	24hr	ENSG00000006695.10	COX10	-0.0929808	0.848567	0.630672	0.0713136
E139D	24hr	ENSG00000006704.10	GTF2IRD1	-0.138167	0.546987	0.238396	0.262023
E139D	24hr	ENSG00000006712.14	PAF1	0.524065	0.0281965	0.00351566	1.54981		1.54981
E139D	24hr	ENSG00000006715.15	VPS41	-0.356208	0.151427	0.0295812	0.819797
E139D	24hr	ENSG00000006740.16	ARHGAP44	-0.158222	0.56169	0.251079	0.250503
E139D	24hr	ENSG00000006744.18	ELAC2	0.420715	0.0229386	0.00276603	1.63943		1.63943
E139D	24hr	ENSG00000006756.15	ARSD	-0.309005	0.610265	0.297358	0.214481
E139D	24hr	ENSG00000006757.11	PNPLA4	-0.308215	0.516294	0.213018	0.287103
E139D	24hr	ENSG00000006831.9	ADIPOR2	0.0843044	0.759795	0.481379	0.119303
E139D	24hr	ENSG00000007047.14	MARK4	-0.205009	0.31533	0.0893486	0.501235
E139D	24hr	ENSG00000007080.10	CCDC124	0.257105	0.440662	0.158917	0.355894
E139D	24hr	ENSG00000007168.12	PAFAH1B1	0.0608375	0.798762	0.542496	0.0975825
E139D	24hr	ENSG00000007202.14	KIAA0100	-0.104027	0.596484	0.283557	0.224401
E139D	24hr	ENSG00000007237.18	GAS7	-0.331981	0.168626	0.0344544	0.773074
E139D	24hr	ENSG00000007255.10	TRAPPC6A	-0.404324	0.325534	0.0941395	0.487403
E139D	24hr	ENSG00000007264.14	MATK	-0.0686809	0.909106	0.75564	0.0413856
E139D	24hr	ENSG00000007341.18	ST7L	0.352782	0.124552	0.022585	0.904648
E139D	24hr	ENSG00000007372.21	PAX6	-0.0226795	0.966498	0.8982	0.0147992
E139D	24hr	ENSG00000007376.7	RPUSD1	0.356455	0.198904	0.0438922	0.701356
E139D	24hr	ENSG00000007384.15	RHBDF1	-0.0455432	0.942304	0.834501	0.0258091
E139D	24hr	ENSG00000007392.16	LUC7L	-0.198679	0.313622	0.0885814	0.503593
E139D	24hr	ENSG00000007520.3	TSR3	-0.160026	0.653472	0.343692	0.184773
E139D	24hr	ENSG00000007541.16	PIGQ	-0.161416	0.708316	0.409998	0.149773
E139D	24hr	ENSG00000007545.15	CRAMP1	-0.15455	0.729285	0.437607	0.137102
E139D	24hr	ENSG00000007866.19	TEAD3	0.171556	0.716799	0.42101	0.144603
E139D	24hr	ENSG00000007923.15	DNAJC11	0.209687	0.320765	0.0918578	0.493813
E139D	24hr	ENSG00000007944.14	MYLIP	-0.0599341	0.916459	0.772319	0.037887
E139D	24hr	ENSG00000007968.6	E2F2	-0.319892	0.404068	0.136181	0.393546
E139D	24hr	ENSG00000008018.8	PSMB1	0.433821	0.000739	6.6e-05	3.1314		3.1314
E139D	24hr	ENSG00000008083.13	JARID2	-0.184319	0.188533	0.0405275	0.724612
E139D	24hr	ENSG00000008086.11	CDKL5	-0.31184	0.281632	0.0744426	0.550319
E139D	24hr	ENSG00000008130.15	NADK	0.340036	0.225485	0.0528865	0.646882
E139D	24hr	ENSG00000008256.15	CYTH3	-0.265763	0.413988	0.142111	0.383013
E139D	24hr	ENSG00000008277.14	ADAM22	-0.53038	0.0158622	0.00181028	1.79964	1.79964
E139D	24hr	ENSG00000008282.8	SYPL1	0.28657	0.195024	0.0426359	0.709911
E139D	24hr	ENSG00000008283.15	CYB561	0.223804	0.624048	0.31143	0.204782
E139D	24hr	ENSG00000008294.20	SPAG9	0.0556666	0.755502	0.475147	0.121764
E139D	24hr	ENSG00000008300.16	CELSR3	0.68256	0.0790019	0.0123926	1.10236
E139D	24hr	ENSG00000008311.14	AASS	-0.23565	0.560203	0.24967	0.251655
E139D	24hr	ENSG00000008324.11	SS18L2	-0.476518	0.0665771	0.00997197	1.17667
E139D	24hr	ENSG00000008382.15	MPND	-0.295435	0.470012	0.178593	0.327891
E139D	24hr	ENSG00000008394.12	MGST1	0.0760018	0.882733	0.699619	0.0541705
E139D	24hr	ENSG00000008405.11	CRY1	0.528028	0.0134933	0.00150873	1.86988		1.86988
E139D	24hr	ENSG00000008441.16	NFIX	-0.0660419	0.846388	0.626823	0.0724306
E139D	24hr	ENSG00000008513.14	ST3GAL1	-0.0551347	0.916001	0.771331	0.0381039
E139D	24hr	ENSG00000008517.16	IL32	-0.054213	0.937256	0.822194	0.0281419
E139D	24hr	ENSG00000008710.19	PKD1	-0.0762835	0.830642	0.597144	0.0805862
E139D	24hr	ENSG00000008735.13	MAPK8IP2	0.310988	0.280668	0.0740106	0.551807
E139D	24hr	ENSG00000008838.19	MED24	-0.280448	0.202919	0.0452303	0.692677
E139D	24hr	ENSG00000008853.16	RHOBTB2	0.0521214	0.925702	0.794095	0.0335288
E139D	24hr	ENSG00000008869.11	HEATR5B	-0.46517	0.0172632	0.00199443	1.76288	1.76288
E139D	24hr	ENSG00000008952.16	SEC62	0.27322	0.0948447	0.0157264	1.02299
E139D	24hr	ENSG00000008988.9	RPS20	0.0680393	0.731868	0.441453	0.135567
E139D	24hr	ENSG00000009307.15	CSDE1	0.130453	0.175872	0.036621	0.754802
E139D	24hr	ENSG00000009335.17	UBE3C	0.0750197	0.627987	0.315569	0.202049
E139D	24hr	ENSG00000009413.15	REV3L	-0.203504	0.0774382	0.012083	1.11104
E139D	24hr	ENSG00000009709.11	PAX7	-0.251494	0.491596	0.194163	0.308392
E139D	24hr	ENSG00000009780.15	FAM76A	-0.146503	0.76148	0.48387	0.118341
E139D	24hr	ENSG00000009830.11	POMT2	0.0114546	0.985325	0.954061	0.00642053
E139D	24hr	ENSG00000009844.15	VTA1	0.0952011	0.797219	0.539749	0.0984224
E139D	24hr	ENSG00000009950.15	MLXIPL	-0.852659	0.00075	6.7e-05	3.12477	3.12477
E139D	24hr	ENSG00000009954.10	BAZ1B	0.197643	0.0473498	0.00652783	1.32468
E139D	24hr	ENSG00000010017.12	RANBP9	-0.0357175	0.912985	0.764457	0.0395365
E139D	24hr	ENSG00000010030.13	ETV7	0.0344088	0.961732	0.88549	0.0169461
E139D	24hr	ENSG00000010072.15	SPRTN	-0.159039	0.698936	0.398141	0.155562
E139D	24hr	ENSG00000010165.19	METTL13	0.0713612	0.89865	0.732372	0.0464095
E139D	24hr	ENSG00000010219.13	DYRK4	0.437969	0.19433	0.0423944	0.71146
E139D	24hr	ENSG00000010244.18	ZNF207	0.0888208	0.620935	0.308118	0.206954
E139D	24hr	ENSG00000010256.10	UQCRC1	0.345094	0.100471	0.0169494	0.997959
E139D	24hr	ENSG00000010270.13	STARD3NL	-0.470888	0.139065	0.0262417	0.856783
E139D	24hr	ENSG00000010278.12	CD9	0.274759	0.354096	0.108568	0.450878
E139D	24hr	ENSG00000010292.12	NCAPD2	0.176174	0.263093	0.0668936	0.579891
E139D	24hr	ENSG00000010295.19	IFFO1	0.144218	0.769629	0.496621	0.113718
E139D	24hr	ENSG00000010310.8	GIPR	-0.0211793	0.975738	0.925856	0.0106669
E139D	24hr	ENSG00000010318.20	PHF7	-0.136091	0.772207	0.500494	0.112266
E139D	24hr	ENSG00000010322.15	NISCH	-0.0840364	0.815346	0.570121	0.0886581
E139D	24hr	ENSG00000010361.13	FUZ	-0.0473922	0.942414	0.83476	0.0257581
E139D	24hr	ENSG00000010404.17	IDS	-0.114833	0.65253	0.342588	0.185399
E139D	24hr	ENSG00000010539.11	ZNF200	-0.152149	0.74144	0.455102	0.129924
E139D	24hr	ENSG00000010626.14	LRRC23	-0.313227	0.533832	0.227264	0.272595
E139D	24hr	ENSG00000010803.16	SCMH1	-0.436501	3.03e-06	2.35e-07	5.51847	5.51847
E139D	24hr	ENSG00000010810.17	FYN	-0.224053	0.14913	0.028966	0.826436
E139D	24hr	ENSG00000010818.9	HIVEP2	0.130996	0.625568	0.31298	0.203725
E139D	24hr	ENSG00000011007.12	ELOA	0.351114	0.147849	0.0286066	0.830181
E139D	24hr	ENSG00000011009.10	LYPLA2	-0.235826	0.595488	0.282479	0.225127
E139D	24hr	ENSG00000011021.21	CLCN6	-0.0922052	0.861101	0.65485	0.0649459
E139D	24hr	ENSG00000011028.13	MRC2	0.0495367	0.93089	0.806734	0.0311018
E139D	24hr	ENSG00000011105.12	TSPAN9	-0.516038	0.00896845	0.000957	2.04728	2.04728
E139D	24hr	ENSG00000011114.14	BTBD7	0.0213719	0.95613	0.869798	0.0194831
E139D	24hr	ENSG00000011132.11	APBA3	0.0784212	0.900681	0.736799	0.045429
E139D	24hr	ENSG00000011143.16	MKS1	0.355584	0.460136	0.171718	0.337114
E139D	24hr	ENSG00000011198.7	ABHD5	-0.0820695	0.863516	0.659444	0.0637298
E139D	24hr	ENSG00000011201.11	ANOS1	0.0353103	0.945268	0.841577	0.0244449
E139D	24hr	ENSG00000011243.17	AKAP8L	-0.015983	0.967844	0.902329	0.0141948
E139D	24hr	ENSG00000011258.15	MBTD1	-0.0285914	0.927214	0.797737	0.0328199
E139D	24hr	ENSG00000011260.13	UTP18	0.207436	0.400923	0.134388	0.396939
E139D	24hr	ENSG00000011275.18	RNF216	-0.314432	0.0275982	0.00342712	1.55912	1.55912
E139D	24hr	ENSG00000011295.15	TTC19	0.0271974	0.932994	0.811929	0.0301211
E139D	24hr	ENSG00000011304.19	PTBP1	0.478357	1.39e-08	1.03e-09	7.85603		7.85603
E139D	24hr	ENSG00000011332.19	DPF1	0.000323	0.999661	0.99877	0.000147404
E139D	24hr	ENSG00000011347.9	SYT7	-0.14109	0.791833	0.531384	0.101367
E139D	24hr	ENSG00000011376.9	LARS2	0.109784	0.755523	0.475187	0.121753
E139D	24hr	ENSG00000011405.13	PIK3C2A	-0.0630604	0.710826	0.413075	0.148237
E139D	24hr	ENSG00000011422.11	PLAUR	-0.20185	0.752118	0.470236	0.123714
E139D	24hr	ENSG00000011426.10	ANLN	0.17009	0.424274	0.148516	0.372354
E139D	24hr	ENSG00000011451.17	WIZ	0.161946	0.562899	0.252071	0.24957
E139D	24hr	ENSG00000011454.16	RABGAP1	-0.0563341	0.848237	0.630076	0.071483
E139D	24hr	ENSG00000011478.11	QPCTL	-0.675311	0.0201721	0.00238596	1.69525	1.69525
E139D	24hr	ENSG00000011485.14	PPP5C	0.234891	0.296249	0.080678	0.528343
E139D	24hr	ENSG00000011523.13	CEP68	-0.102132	0.781944	0.515539	0.106824
E139D	24hr	ENSG00000011566.14	MAP4K3	-0.218047	0.227115	0.0534785	0.643754
E139D	24hr	ENSG00000011638.10	TMEM159	-0.355053	0.541804	0.233932	0.266157
E139D	24hr	ENSG00000012048.20	BRCA1	0.0690423	0.67213	0.365053	0.172547
E139D	24hr	ENSG00000012061.15	ERCC1	0.108723	0.800335	0.544785	0.0967282
E139D	24hr	ENSG00000012171.19	SEMA3B	-0.042721	0.948093	0.848789	0.023149
E139D	24hr	ENSG00000012174.11	MBTPS2	0.0286205	0.918163	0.776294	0.0370802
E139D	24hr	ENSG00000012211.12	PRICKLE3	-0.0814121	0.88042	0.694766	0.0553103
E139D	24hr	ENSG00000012232.8	EXTL3	0.0284052	0.947481	0.847244	0.0234295
E139D	24hr	ENSG00000012660.13	ELOVL5	0.144135	0.411058	0.140369	0.386097
E139D	24hr	ENSG00000012779.10	ALOX5	-0.690831	0.0375248	0.00492688	1.42568	1.42568
E139D	24hr	ENSG00000012822.15	CALCOCO1	-0.649951	0.0288071	0.00360408	1.5405	1.5405
E139D	24hr	ENSG00000012963.14	UBR7	-0.319541	0.389543	0.12787	0.409444
E139D	24hr	ENSG00000012983.11	MAP4K5	-0.0437811	0.897685	0.730348	0.046876
E139D	24hr	ENSG00000013016.15	EHD3	0.0653743	0.89902	0.733281	0.0462307
E139D	24hr	ENSG00000013275.7	PSMC4	0.242624	0.317703	0.0904674	0.497979
E139D	24hr	ENSG00000013288.8	MAN2B2	-0.20266	0.699024	0.398258	0.155508
E139D	24hr	ENSG00000013306.15	SLC25A39	0.00754135	0.986045	0.956462	0.00610314
E139D	24hr	ENSG00000013374.15	NUB1	0.192976	0.431742	0.153199	0.364776
E139D	24hr	ENSG00000013375.15	PGM3	-0.0207223	0.95751	0.873924	0.0188568
E139D	24hr	ENSG00000013392.7	RWDD2A	-0.397377	0.440292	0.158625	0.356259
E139D	24hr	ENSG00000013441.15	CLK1	0.855417	0.00667291	0.00069	2.17568		2.17568
E139D	24hr	ENSG00000013503.9	POLR3B	-0.186279	0.59866	0.285674	0.22282
E139D	24hr	ENSG00000013523.9	ANGEL1	0.18704	0.624182	0.311564	0.204689
E139D	24hr	ENSG00000013561.17	RNF14	0.0501609	0.925596	0.793887	0.0335784
E139D	24hr	ENSG00000013563.13	DNASE1L1	-0.333908	0.236211	0.0567405	0.6267
E139D	24hr	ENSG00000013573.16	DDX11	0.104487	0.717829	0.422389	0.143979
E139D	24hr	ENSG00000013583.8	HEBP1	0.178605	0.736356	0.447863	0.132912
E139D	24hr	ENSG00000013588.7	GPRC5A	0.280508	0.208318	0.0470277	0.681272
E139D	24hr	ENSG00000013619.13	MAMLD1	0.598257	0.00902365	0.000963	2.04462		2.04462
E139D	24hr	ENSG00000013810.18	TACC3	-0.00582587	0.988554	0.964499	0.00499939
E139D	24hr	ENSG00000014123.9	UFL1	0.218382	0.414002	0.142121	0.382998
E139D	24hr	ENSG00000014138.8	POLA2	0.300103	0.0351985	0.00456476	1.45348		1.45348
E139D	24hr	ENSG00000014164.6	ZC3H3	0.213367	0.50129	0.201372	0.299911
E139D	24hr	ENSG00000014216.15	CAPN1	-0.211433	0.439164	0.157932	0.357373
E139D	24hr	ENSG00000014641.17	MDH1	-0.196395	0.389887	0.12808	0.409062
E139D	24hr	ENSG00000014824.13	SLC30A9	0.0414303	0.902605	0.741337	0.0445021
E139D	24hr	ENSG00000014919.12	COX15	0.0511787	0.913792	0.766194	0.0391527
E139D	24hr	ENSG00000015133.18	CCDC88C	-0.22563	0.550669	0.241488	0.25911
E139D	24hr	ENSG00000015153.14	YAF2	-0.361519	0.128741	0.0236185	0.890284
E139D	24hr	ENSG00000015171.19	ZMYND11	-0.0145772	0.977253	0.930876	0.00999281
E139D	24hr	ENSG00000015475.18	BID	0.393222	0.164866	0.0333685	0.782868
E139D	24hr	ENSG00000015532.9	XYLT2	0.110414	0.803527	0.549997	0.0949995
E139D	24hr	ENSG00000015676.17	NUDCD3	-0.370959	0.0318236	0.00404843	1.49725	1.49725
E139D	24hr	ENSG00000016391.10	CHDH	-0.512642	0.159422	0.0318255	0.797453
E139D	24hr	ENSG00000016864.18	GLT8D1	-0.0243043	0.970873	0.910913	0.0128376
E139D	24hr	ENSG00000017260.19	ATP2C1	0.00802715	0.984261	0.951232	0.00688985
E139D	24hr	ENSG00000017797.12	RALBP1	0.217272	0.460202	0.171767	0.337051
E139D	24hr	ENSG00000018189.12	RUFY3	-0.186035	0.417861	0.144491	0.378968
E139D	24hr	ENSG00000018236.14	CNTN1	-0.477836	0.230058	0.0545096	0.638163
E139D	24hr	ENSG00000018408.14	WWTR1	-0.183822	0.48114	0.186419	0.317728
E139D	24hr	ENSG00000018510.13	AGPS	0.042119	0.901811	0.739686	0.0448847
E139D	24hr	ENSG00000018610.13	CXorf56	0.330455	0.380725	0.122885	0.419388
E139D	24hr	ENSG00000018699.11	TTC27	0.350604	0.10763	0.0185754	0.968065
E139D	24hr	ENSG00000018869.16	ZNF582	-0.37219	0.433842	0.154647	0.362668
E139D	24hr	ENSG00000019144.18	PHLDB1	-0.196221	0.615107	0.302268	0.211049
E139D	24hr	ENSG00000019485.13	PRDM11	0.129093	0.815499	0.570417	0.0885766
E139D	24hr	ENSG00000019995.6	ZRANB1	-0.0853825	0.794308	0.535342	0.100011
E139D	24hr	ENSG00000020129.15	NCDN	-0.143809	0.767875	0.493869	0.114709
E139D	24hr	ENSG00000020181.17	ADGRA2	-0.34183	0.309041	0.0864543	0.509984
E139D	24hr	ENSG00000020256.19	ZFP64	-0.217362	0.225922	0.0530481	0.646041
E139D	24hr	ENSG00000020426.10	MNAT1	0.105519	0.71608	0.420002	0.145038
E139D	24hr	ENSG00000020577.13	SAMD4A	0.0714023	0.828274	0.593023	0.0818258
E139D	24hr	ENSG00000020633.18	RUNX3	-0.18349	0.711935	0.414557	0.14756
E139D	24hr	ENSG00000020922.12	MRE11	0.0231812	0.939801	0.828247	0.026964
E139D	24hr	ENSG00000021300.13	PLEKHB1	-0.459153	0.268133	0.0688792	0.571649
E139D	24hr	ENSG00000021355.12	SERPINB1	-0.0774116	0.883711	0.701635	0.0536897
E139D	24hr	ENSG00000021574.11	SPAST	-0.106065	0.76533	0.489763	0.116151
E139D	24hr	ENSG00000021762.19	OSBPL5	-0.622717	0.00951334	0.00102134	2.02167	2.02167
E139D	24hr	ENSG00000021776.10	AQR	-0.0813153	0.816492	0.572088	0.0880482
E139D	24hr	ENSG00000021826.14	CPS1	-0.224049	0.497663	0.198569	0.303065
E139D	24hr	ENSG00000022267.16	FHL1	-0.0129646	0.966424	0.897931	0.0148321
E139D	24hr	ENSG00000022277.12	RTFDC1	-0.142153	0.605837	0.292916	0.217644
E139D	24hr	ENSG00000022567.9	SLC45A4	0.195774	0.656267	0.347042	0.182919
E139D	24hr	ENSG00000022840.15	RNF10	0.0409795	0.90501	0.74674	0.0433466
E139D	24hr	ENSG00000022976.15	ZNF839	-0.395456	0.26628	0.0681537	0.574661
E139D	24hr	ENSG00000023041.11	ZDHHC6	0.152241	0.746573	0.462138	0.126928
E139D	24hr	ENSG00000023171.16	GRAMD1B	-0.125885	0.75905	0.480193	0.11973
E139D	24hr	ENSG00000023191.16	RNH1	-0.0730004	0.836727	0.608404	0.077416
E139D	24hr	ENSG00000023228.13	NDUFS1	0.169703	0.334873	0.0987669	0.475119
E139D	24hr	ENSG00000023287.12	RB1CC1	0.0599867	0.786394	0.522692	0.10436
E139D	24hr	ENSG00000023318.7	ERP44	0.0344466	0.945499	0.842105	0.0243388
E139D	24hr	ENSG00000023330.14	ALAS1	-0.0404007	0.945862	0.843098	0.0241724
E139D	24hr	ENSG00000023516.8	AKAP11	0.0530397	0.850432	0.634196	0.0703602
E139D	24hr	ENSG00000023572.8	GLRX2	0.179171	0.721403	0.427085	0.141822
E139D	24hr	ENSG00000023608.4	SNAPC1	0.409419	0.156818	0.031084	0.804604
E139D	24hr	ENSG00000023697.12	DERA	-0.252496	0.448535	0.163945	0.348204
E139D	24hr	ENSG00000023734.10	STRAP	0.476118	0.000663	5.89e-05	3.17827		3.17827
E139D	24hr	ENSG00000023902.13	PLEKHO1	-0.0565615	0.924953	0.792295	0.0338805
E139D	24hr	ENSG00000023909.9	GCLM	-0.0177438	0.969746	0.907367	0.0133418
E139D	24hr	ENSG00000024048.10	UBR2	0.0144723	0.964649	0.893153	0.0156309
E139D	24hr	ENSG00000024526.16	DEPDC1	0.252759	0.302786	0.0836531	0.518865
E139D	24hr	ENSG00000024862.17	CCDC28A	0.270718	0.425896	0.149516	0.370696
E139D	24hr	ENSG00000025039.14	RRAGD	0.0607372	0.91217	0.762599	0.0399241
E139D	24hr	ENSG00000025156.12	HSF2	-0.0079532	0.989492	0.967105	0.00458791
E139D	24hr	ENSG00000025293.16	PHF20	-0.134125	0.499227	0.199752	0.301702
E139D	24hr	ENSG00000025423.11	HSD17B6	-0.562054	0.0662297	0.00990153	1.17895
E139D	24hr	ENSG00000025434.18	NR1H3	-0.0546188	0.939651	0.827805	0.0270335
E139D	24hr	ENSG00000025770.18	NCAPH2	0.287576	0.285728	0.0761869	0.544046
E139D	24hr	ENSG00000025772.7	TOMM34	0.377268	0.108064	0.0186777	0.966318
E139D	24hr	ENSG00000025796.13	SEC63	0.219772	0.100889	0.0170391	0.996158
E139D	24hr	ENSG00000025800.13	KPNA6	0.14412	0.372267	0.118196	0.429146
E139D	24hr	ENSG00000026025.15	VIM	0.168524	0.226822	0.0533669	0.644314
E139D	24hr	ENSG00000026103.21	FAS	-0.596646	0.0345281	0.00446009	1.46183	1.46183
E139D	24hr	ENSG00000026297.15	RNASET2	-0.238805	0.568654	0.257296	0.245152
E139D	24hr	ENSG00000026508.17	CD44	1.11518	1.33e-13	9.6e-15	12.8755		12.8755
E139D	24hr	ENSG00000026559.13	KCNG1	-0.0484116	0.938402	0.824752	0.0276111
E139D	24hr	ENSG00000026652.13	AGPAT4	-0.151013	0.685184	0.38042	0.164193
E139D	24hr	ENSG00000027001.9	MIPEP	-0.191174	0.593276	0.280218	0.226743
E139D	24hr	ENSG00000027075.14	PRKCH	0.285644	0.475403	0.182291	0.322938
E139D	24hr	ENSG00000027697.13	IFNGR1	-0.300262	0.439971	0.158422	0.356576
E139D	24hr	ENSG00000027847.13	B4GALT7	-0.600195	0.0920914	0.0151273	1.03578
E139D	24hr	ENSG00000028116.16	VRK2	-0.10164	0.815242	0.569925	0.0887136
E139D	24hr	ENSG00000028203.17	VEZT	0.0763977	0.793419	0.533989	0.100498
E139D	24hr	ENSG00000028277.21	POU2F2	0.315028	0.546224	0.237733	0.262629
E139D	24hr	ENSG00000028310.17	BRD9	-0.229519	0.353697	0.10837	0.451369
E139D	24hr	ENSG00000028528.14	SNX1	-0.144243	0.696051	0.394334	0.157359
E139D	24hr	ENSG00000028839.9	TBPL1	0.0919837	0.849695	0.632936	0.0707367
E139D	24hr	ENSG00000029153.14	ARNTL2	-0.12959	0.684597	0.379773	0.164565
E139D	24hr	ENSG00000029363.16	BCLAF1	0.140325	0.329292	0.0960183	0.482418
E139D	24hr	ENSG00000029364.11	SLC39A9	0.11651	0.782447	0.516414	0.106545
E139D	24hr	ENSG00000029534.19	ANK1	-0.497335	0.0840756	0.0134335	1.07533
E139D	24hr	ENSG00000029639.10	TFB1M	0.119396	0.776932	0.507812	0.109617
E139D	24hr	ENSG00000029725.16	RABEP1	0.108567	0.54022	0.232647	0.26743
E139D	24hr	ENSG00000029993.14	HMGB3	0.0459852	0.942144	0.834038	0.0258826
E139D	24hr	ENSG00000030066.13	NUP160	0.000484	0.998692	0.995934	0.000568496
E139D	24hr	ENSG00000030110.12	BAK1	0.71074	0.0126142	0.00139869	1.89914		1.89914
E139D	24hr	ENSG00000030419.16	IKZF2	-0.247521	0.511363	0.209179	0.29127
E139D	24hr	ENSG00000030582.17	GRN	-0.300731	0.0701109	0.0106461	1.15421
E139D	24hr	ENSG00000031003.10	FAM13B	-0.00624515	0.985686	0.955314	0.00626137
E139D	24hr	ENSG00000031081.10	ARHGAP31	0.284282	0.459258	0.171135	0.337944
E139D	24hr	ENSG00000031691.6	CENPQ	-0.0844362	0.880673	0.695263	0.0551853
E139D	24hr	ENSG00000031698.12	SARS	0.352118	0.0399274	0.00530987	1.39873		1.39873
E139D	24hr	ENSG00000031823.14	RANBP3	-0.152198	0.551679	0.242343	0.258314
E139D	24hr	ENSG00000032219.18	ARID4A	-0.147338	0.612325	0.299569	0.213018
E139D	24hr	ENSG00000032389.12	EIPR1	0.125613	0.677018	0.370649	0.1694
E139D	24hr	ENSG00000032444.15	PNPLA6	-0.563414	0.0310108	0.00392946	1.50849	1.50849
E139D	24hr	ENSG00000032742.17	IFT88	-0.192611	0.654074	0.344391	0.184373
E139D	24hr	ENSG00000033011.11	ALG1	0.150316	0.738046	0.450182	0.131917
E139D	24hr	ENSG00000033030.13	ZCCHC8	0.00930924	0.984273	0.951269	0.00688439
E139D	24hr	ENSG00000033050.7	ABCF2	0.311069	0.0791846	0.0124327	1.10136
E139D	24hr	ENSG00000033100.16	CHPF2	0.0758837	0.874015	0.680739	0.058481
E139D	24hr	ENSG00000033122.18	LRRC7	-0.114672	0.743999	0.458534	0.128428
E139D	24hr	ENSG00000033170.16	FUT8	-0.450037	0.0479836	0.00663323	1.31891	1.31891
E139D	24hr	ENSG00000033178.12	UBA6	0.335532	0.0533277	0.00755645	1.27305
E139D	24hr	ENSG00000033327.12	GAB2	0.145091	0.674943	0.368158	0.170733
E139D	24hr	ENSG00000033627.16	ATP6V0A1	-0.188062	0.428147	0.150899	0.368408
E139D	24hr	ENSG00000033800.13	PIAS1	-0.121399	0.46043	0.171921	0.336836
E139D	24hr	ENSG00000033867.16	SLC4A7	0.342069	0.105583	0.0181202	0.976405
E139D	24hr	ENSG00000034053.14	APBA2	-0.0898602	0.818148	0.575016	0.0871681
E139D	24hr	ENSG00000034152.18	MAP2K3	0.34362	0.21608	0.0496838	0.665386
E139D	24hr	ENSG00000034510.5	TMSB10	0.239906	0.0299727	0.00377505	1.52327
E139D	24hr	ENSG00000034533.11	ASTE1	0.507662	0.209323	0.0473607	0.679182
E139D	24hr	ENSG00000034677.12	RNF19A	0.0384622	0.936029	0.819212	0.0287106
E139D	24hr	ENSG00000034693.14	PEX3	0.215179	0.531517	0.225284	0.274483
E139D	24hr	ENSG00000034713.7	GABARAPL2	0.0228134	0.964891	0.893699	0.0155217
E139D	24hr	ENSG00000035115.21	SH3YL1	-0.460889	0.187854	0.0403049	0.726179
E139D	24hr	ENSG00000035141.7	FAM136A	0.250923	0.277902	0.0728534	0.556108
E139D	24hr	ENSG00000035403.17	VCL	0.322324	0.00156103	0.000145	2.80659		2.80659
E139D	24hr	ENSG00000035499.12	DEPDC1B	-0.124742	0.750584	0.468091	0.124601
E139D	24hr	ENSG00000035664.11	DAPK2	-0.295103	0.550235	0.241137	0.259452
E139D	24hr	ENSG00000035681.7	NSMAF	0.221909	0.426449	0.149844	0.370132
E139D	24hr	ENSG00000035687.9	ADSS	-0.318768	0.143364	0.0273972	0.843561
E139D	24hr	ENSG00000035862.12	TIMP2	-0.200312	0.409727	0.13959	0.387506
E139D	24hr	ENSG00000035928.15	RFC1	0.447157	0.000192	1.63e-05	3.71605		3.71605
E139D	24hr	ENSG00000036054.12	TBC1D23	0.404146	0.121933	0.0219396	0.91388
E139D	24hr	ENSG00000036257.12	CUL3	0.0282553	0.917916	0.775737	0.0371971
E139D	24hr	ENSG00000036530.8	CYP46A1	-0.421964	0.491449	0.194051	0.308521
E139D	24hr	ENSG00000036549.12	ZZZ3	-0.196562	0.254991	0.0636876	0.593476
E139D	24hr	ENSG00000036672.15	USP2	-0.174006	0.765995	0.490745	0.115774
E139D	24hr	ENSG00000037042.8	TUBG2	-0.2601	0.472334	0.180126	0.325751
E139D	24hr	ENSG00000037241.7	RPL26L1	0.0676476	0.917154	0.773893	0.0375577
E139D	24hr	ENSG00000037280.15	FLT4	-0.0190437	0.978847	0.935279	0.00928539
E139D	24hr	ENSG00000037474.14	NSUN2	0.5374	0.00402983	0.000399	2.39471		2.39471
E139D	24hr	ENSG00000037637.10	FBXO42	-0.0871432	0.751439	0.469328	0.124106
E139D	24hr	ENSG00000037749.11	MFAP3	0.214781	0.568221	0.256801	0.245483
E139D	24hr	ENSG00000037757.13	MRI1	-0.312026	0.170573	0.0350138	0.768089
E139D	24hr	ENSG00000037897.16	METTL1	0.723125	0.00436464	0.000435	2.36005		2.36005
E139D	24hr	ENSG00000037965.5	HOXC8	0.428581	0.240005	0.0581154	0.61978
E139D	24hr	ENSG00000038002.8	AGA	0.153345	0.79152	0.530935	0.101538
E139D	24hr	ENSG00000038210.12	PI4K2B	-0.348645	0.48932	0.192526	0.310407
E139D	24hr	ENSG00000038219.12	BOD1L1	0.229565	0.139992	0.0264924	0.853897
E139D	24hr	ENSG00000038274.16	MAT2B	0.173118	0.698866	0.398037	0.155606
E139D	24hr	ENSG00000038295.7	TLL1	0.56361	0.0962724	0.016035	1.0165
E139D	24hr	ENSG00000038358.14	EDC4	0.159016	0.666057	0.358276	0.176489
E139D	24hr	ENSG00000038382.18	TRIO	-0.00692258	0.971983	0.914513	0.0123411
E139D	24hr	ENSG00000038427.15	VCAN	-0.408643	0.0300478	0.00378661	1.52219	1.52219
E139D	24hr	ENSG00000038532.14	CLEC16A	0.121551	0.541077	0.233347	0.266741
E139D	24hr	ENSG00000039123.15	SKIV2L2	0.240318	0.217753	0.0502489	0.662036
E139D	24hr	ENSG00000039319.16	ZFYVE16	-0.218145	0.257012	0.0644767	0.590046
E139D	24hr	ENSG00000039523.19	RIPOR1	0.0239396	0.962658	0.888036	0.016528
E139D	24hr	ENSG00000039560.13	RAI14	0.124971	0.549514	0.240472	0.260021
E139D	24hr	ENSG00000039650.11	PNKP	-0.0346704	0.947675	0.847845	0.0233407
E139D	24hr	ENSG00000040199.18	PHLPP2	-0.0497852	0.916444	0.772296	0.037894
E139D	24hr	ENSG00000040275.16	SPDL1	0.0290334	0.951712	0.858092	0.0214943
E139D	24hr	ENSG00000040341.17	STAU2	-0.453439	0.0115702	0.00127021	1.93666	1.93666
E139D	24hr	ENSG00000040487.12	PQLC2	-0.118361	0.820811	0.579816	0.0857569
E139D	24hr	ENSG00000040531.14	CTNS	-0.0112132	0.987181	0.9602	0.00560304
E139D	24hr	ENSG00000040608.13	RTN4R	-0.106062	0.867934	0.668311	0.0615133
E139D	24hr	ENSG00000040633.12	PHF23	-0.0750316	0.879603	0.693133	0.0557132
E139D	24hr	ENSG00000040933.15	INPP4A	-0.39007	0.0445822	0.00606399	1.35084	1.35084
E139D	24hr	ENSG00000041357.15	PSMA4	0.365437	0.000667	5.93e-05	3.17569		3.17569
E139D	24hr	ENSG00000041802.10	LSG1	0.374097	0.0718989	0.0109966	1.14328
E139D	24hr	ENSG00000041982.15	TNC	-0.120002	0.851742	0.63689	0.069692
E139D	24hr	ENSG00000041988.15	THAP3	0.163133	0.79868	0.542339	0.0976274
E139D	24hr	ENSG00000042088.13	TDP1	-0.162704	0.683201	0.378105	0.165452
E139D	24hr	ENSG00000042286.14	AIFM2	0.262062	0.510601	0.208577	0.291918
E139D	24hr	ENSG00000042317.16	SPATA7	-0.47108	0.25093	0.0621325	0.600448
E139D	24hr	ENSG00000042429.11	MED17	-0.0625138	0.908053	0.753451	0.0418888
E139D	24hr	ENSG00000042445.13	RETSAT	-0.381626	0.244359	0.0596782	0.611973
E139D	24hr	ENSG00000042493.15	CAPG	0.220985	0.664165	0.356104	0.177724
E139D	24hr	ENSG00000042753.11	AP2S1	0.022775	0.951692	0.858025	0.0215035
E139D	24hr	ENSG00000043039.6	BARX2	0.157843	0.758834	0.479833	0.119853
E139D	24hr	ENSG00000043093.13	DCUN1D1	-0.0679208	0.901675	0.739315	0.0449502
E139D	24hr	ENSG00000043143.20	JADE2	0.00926508	0.987196	0.960259	0.00559661
E139D	24hr	ENSG00000043355.11	ZIC2	0.107216	0.75666	0.476885	0.121099
E139D	24hr	ENSG00000043514.15	TRIT1	-0.201778	0.564443	0.253398	0.24838
E139D	24hr	ENSG00000044090.8	CUL7	-0.360107	0.277625	0.0727333	0.556542
E139D	24hr	ENSG00000044115.20	CTNNA1	0.119753	0.43607	0.156072	0.360443
E139D	24hr	ENSG00000044446.11	PHKA2	-0.207521	0.417617	0.144332	0.379222
E139D	24hr	ENSG00000044459.14	CNTLN	-0.421913	0.00850566	0.000902	2.07029	2.07029
E139D	24hr	ENSG00000044524.10	EPHA3	-0.390485	0.188159	0.0404105	0.725476
E139D	24hr	ENSG00000044574.7	HSPA5	0.60669	3.59e-07	2.73e-08	6.44442		6.44442
E139D	24hr	ENSG00000046604.12	DSG2	-0.0294183	0.931441	0.808163	0.0308447
E139D	24hr	ENSG00000046651.14	OFD1	0.0680902	0.834659	0.604462	0.0784909
E139D	24hr	ENSG00000046653.14	GPM6B	-0.271495	0.533981	0.227364	0.272475
E139D	24hr	ENSG00000047056.14	WDR37	0.00954982	0.987578	0.961625	0.00542858
E139D	24hr	ENSG00000047188.15	YTHDC2	-0.148134	0.576138	0.264017	0.239474
E139D	24hr	ENSG00000047249.17	ATP6V1H	-0.159054	0.5975	0.28456	0.223662
E139D	24hr	ENSG00000047315.15	POLR2B	0.356136	0.0347894	0.00450214	1.45855		1.45855
E139D	24hr	ENSG00000047346.12	FAM214A	-0.448043	0.0799132	0.0125817	1.09738
E139D	24hr	ENSG00000047365.11	ARAP2	0.22121	0.535042	0.22824	0.271612
E139D	24hr	ENSG00000047410.13	TPR	0.0966396	0.40365	0.135941	0.393995
E139D	24hr	ENSG00000047578.12	KIAA0556	-0.249541	0.465549	0.175415	0.332035
E139D	24hr	ENSG00000047579.19	DTNBP1	-0.145822	0.591458	0.278446	0.228076
E139D	24hr	ENSG00000047597.5	XK	0.212979	0.69571	0.393813	0.157572
E139D	24hr	ENSG00000047617.14	ANO2	-0.118682	0.835825	0.606631	0.0778847
E139D	24hr	ENSG00000047621.11	C12orf4	-0.0828966	0.877523	0.688533	0.0567415
E139D	24hr	ENSG00000047634.14	SCML1	-0.0707438	0.850673	0.634726	0.0702373
E139D	24hr	ENSG00000047644.18	WWC3	0.0233116	0.96904	0.90544	0.0136585
E139D	24hr	ENSG00000047648.21	ARHGAP6	0.0654653	0.907175	0.751382	0.0423089
E139D	24hr	ENSG00000047849.21	MAP4	-0.0412829	0.828056	0.592686	0.0819403
E139D	24hr	ENSG00000047932.13	GOPC	0.292576	0.190147	0.0410271	0.720911
E139D	24hr	ENSG00000048028.11	USP28	-0.289643	0.289056	0.0775835	0.539017
E139D	24hr	ENSG00000048052.21	HDAC9	-0.338516	0.182683	0.0387062	0.738301
E139D	24hr	ENSG00000048140.17	TSPAN17	-0.341989	0.385888	0.125746	0.413538
E139D	24hr	ENSG00000048162.20	NOP16	0.794608	0.00836756	0.000886	2.0774		2.0774
E139D	24hr	ENSG00000048342.15	CC2D2A	-0.141264	0.754117	0.473122	0.122561
E139D	24hr	ENSG00000048392.11	RRM2B	-0.02784	0.958775	0.877315	0.0182835
E139D	24hr	ENSG00000048405.9	ZNF800	-0.0753032	0.822961	0.583622	0.0846209
E139D	24hr	ENSG00000048471.13	SNX29	-0.199083	0.285968	0.0762791	0.543683
E139D	24hr	ENSG00000048544.5	MRPS10	0.459979	0.0508739	0.00712941	1.2935
E139D	24hr	ENSG00000048649.13	RSF1	-0.00871288	0.970643	0.910332	0.0129406
E139D	24hr	ENSG00000048707.13	VPS13D	-0.362773	0.0190124	0.00222969	1.72096	1.72096
E139D	24hr	ENSG00000048740.18	CELF2	-0.24326	0.238564	0.0575931	0.622395
E139D	24hr	ENSG00000048828.16	FAM120A	0.0579483	0.708995	0.410786	0.149357
E139D	24hr	ENSG00000048991.16	R3HDM1	-0.17196	0.307134	0.0856271	0.512672
E139D	24hr	ENSG00000049130.14	KITLG	-0.335183	0.354097	0.108572	0.450878
E139D	24hr	ENSG00000049167.13	ERCC8	0.294453	0.391204	0.128859	0.407596
E139D	24hr	ENSG00000049192.14	ADAMTS6	-0.0321324	0.959092	0.878112	0.0181396
E139D	24hr	ENSG00000049239.12	H6PD	-0.242521	0.510073	0.208162	0.292368
E139D	24hr	ENSG00000049245.12	VAMP3	-0.169904	0.596832	0.28391	0.224148
E139D	24hr	ENSG00000049246.14	PER3	-0.232917	0.67902	0.372836	0.168117
E139D	24hr	ENSG00000049323.15	LTBP1	-0.448961	0.0165636	0.00190134	1.78084	1.78084
E139D	24hr	ENSG00000049449.8	RCN1	-0.193216	0.285884	0.0762454	0.543809
E139D	24hr	ENSG00000049541.10	RFC2	0.156255	0.505692	0.204787	0.296114
E139D	24hr	ENSG00000049618.22	ARID1B	-0.0119744	0.956258	0.870134	0.0194248
E139D	24hr	ENSG00000049656.13	CLPTM1L	0.422536	0.00709137	0.000738	2.14927		2.14927
E139D	24hr	ENSG00000049759.17	NEDD4L	0.0319967	0.901316	0.738453	0.045123
E139D	24hr	ENSG00000049769.12	PPP1R3F	0.300938	0.515474	0.212423	0.287794
E139D	24hr	ENSG00000049860.13	HEXB	-0.0691004	0.883967	0.702169	0.0535637
E139D	24hr	ENSG00000049883.14	PTCD2	0.0627009	0.917643	0.7749	0.0373265
E139D	24hr	ENSG00000050130.17	JKAMP	0.0471666	0.926904	0.796973	0.0329654
E139D	24hr	ENSG00000050165.17	DKK3	-0.287458	0.383018	0.124169	0.41678
E139D	24hr	ENSG00000050327.14	ARHGEF5	0.52979	0.142809	0.0272475	0.845245
E139D	24hr	ENSG00000050344.8	NFE2L3	0.245934	0.573946	0.261979	0.241129
E139D	24hr	ENSG00000050393.11	MCUR1	-0.106174	0.792264	0.532131	0.10113
E139D	24hr	ENSG00000050405.13	LIMA1	-0.0147066	0.969439	0.906443	0.0134793
E139D	24hr	ENSG00000050426.15	LETMD1	-0.306406	0.167883	0.0342418	0.774994
E139D	24hr	ENSG00000050438.16	SLC4A8	-0.365298	0.400359	0.134088	0.39755
E139D	24hr	ENSG00000050555.17	LAMC3	-0.523117	0.130058	0.0239449	0.885864
E139D	24hr	ENSG00000050748.17	MAPK9	-0.230852	0.43463	0.155126	0.36188
E139D	24hr	ENSG00000050767.15	COL23A1	-0.240454	0.594056	0.281068	0.226173
E139D	24hr	ENSG00000050820.16	BCAR1	0.329479	0.30233	0.0834421	0.519519
E139D	24hr	ENSG00000051009.10	FAM160A2	0.16399	0.696465	0.394934	0.157101
E139D	24hr	ENSG00000051108.14	HERPUD1	0.574146	0.0221549	0.00265684	1.65453		1.65453
E139D	24hr	ENSG00000051128.18	HOMER3	0.174042	0.815825	0.570953	0.0884028
E139D	24hr	ENSG00000051180.16	RAD51	0.194425	0.635059	0.323321	0.197186
E139D	24hr	ENSG00000051341.13	POLQ	0.0897627	0.718005	0.422596	0.143872
E139D	24hr	ENSG00000051382.8	PIK3CB	0.0572188	0.877759	0.689037	0.0566249
E139D	24hr	ENSG00000051523.10	CYBA	0.141685	0.706796	0.407932	0.150706
E139D	24hr	ENSG00000051596.9	THOC3	0.0352617	0.95412	0.864387	0.0203971
E139D	24hr	ENSG00000051620.10	HEBP2	0.254048	0.311994	0.0878136	0.505854
E139D	24hr	ENSG00000051825.14	MPHOSPH9	-0.190788	0.299314	0.0820765	0.523873
E139D	24hr	ENSG00000052126.14	PLEKHA5	-0.135349	0.371879	0.117983	0.429599
E139D	24hr	ENSG00000052723.11	SIKE1	-0.430052	0.0534574	0.00757964	1.27199
E139D	24hr	ENSG00000052749.13	RRP12	0.877025	2.67e-08	1.99e-09	7.57283		7.57283
E139D	24hr	ENSG00000052795.12	FNIP2	-0.117502	0.759435	0.480822	0.119509
E139D	24hr	ENSG00000052802.12	MSMO1	-0.341189	0.292276	0.0789553	0.534206
E139D	24hr	ENSG00000052841.14	TTC17	-0.328141	0.00151041	0.00014	2.8209	2.8209
E139D	24hr	ENSG00000052850.5	ALX4	0.115704	0.812679	0.565296	0.0900808
E139D	24hr	ENSG00000053108.16	FSTL4	-0.0452674	0.934589	0.815688	0.0293795
E139D	24hr	ENSG00000053254.15	FOXN3	-0.520658	0.00184266	0.000173	2.73456	2.73456
E139D	24hr	ENSG00000053371.12	AKR7A2	-0.388072	0.0988111	0.0165891	1.00519
E139D	24hr	ENSG00000053372.4	MRTO4	0.693886	1.42e-07	1.07e-08	6.84834		6.84834
E139D	24hr	ENSG00000053501.12	USE1	0.0319108	0.964579	0.892953	0.0156623
E139D	24hr	ENSG00000053524.12	MCF2L2	-0.626064	0.0386486	0.00510229	1.41287	1.41287
E139D	24hr	ENSG00000053747.15	LAMA3	-0.562483	0.00796511	0.000839	2.09881	2.09881
E139D	24hr	ENSG00000053770.11	AP5M1	0.0447677	0.929244	0.80262	0.0318704
E139D	24hr	ENSG00000053900.10	ANAPC4	-0.00983115	0.987123	0.960006	0.0056289
E139D	24hr	ENSG00000053918.15	KCNQ1	-0.243335	0.53838	0.231044	0.268911
E139D	24hr	ENSG00000054116.11	TRAPPC3	0.134728	0.730032	0.438655	0.136658
E139D	24hr	ENSG00000054118.13	THRAP3	0.0560979	0.778226	0.509663	0.108894
E139D	24hr	ENSG00000054148.17	PHPT1	-0.288713	0.0506094	0.00708383	1.29577
E139D	24hr	ENSG00000054267.21	ARID4B	0.195612	0.105949	0.0182018	0.974902
E139D	24hr	ENSG00000054282.15	SDCCAG8	-0.226038	0.156144	0.0309001	0.806474
E139D	24hr	ENSG00000054392.12	HHAT	-0.85009	0.000221	1.88e-05	3.65563	3.65563
E139D	24hr	ENSG00000054523.17	KIF1B	-0.0054316	0.983992	0.950425	0.00700853
E139D	24hr	ENSG00000054598.6	FOXC1	0.0214906	0.954092	0.864325	0.0204095
E139D	24hr	ENSG00000054611.13	TBC1D22A	-0.183557	0.210424	0.0477294	0.676905
E139D	24hr	ENSG00000054654.16	SYNE2	-0.316005	0.000589	5.2e-05	3.22983	3.22983
E139D	24hr	ENSG00000054690.13	PLEKHH1	-0.15638	0.707226	0.408473	0.150442
E139D	24hr	ENSG00000054793.13	ATP9A	-0.563141	0.000207	1.76e-05	3.68349	3.68349
E139D	24hr	ENSG00000054965.10	FAM168A	-0.379948	0.00108479	9.86e-05	2.96465	2.96465
E139D	24hr	ENSG00000054967.12	RELT	-0.00344518	0.995573	0.98603	0.00192674
E139D	24hr	ENSG00000055044.10	NOP58	0.130946	0.456866	0.169509	0.340211
E139D	24hr	ENSG00000055070.16	SZRD1	0.181909	0.388803	0.127427	0.41027
E139D	24hr	ENSG00000055118.14	KCNH2	-0.12842	0.843307	0.621037	0.0740142
E139D	24hr	ENSG00000055130.15	CUL1	-0.0495724	0.846416	0.626881	0.072416
E139D	24hr	ENSG00000055147.18	FAM114A2	0.275565	0.493678	0.195653	0.306556
E139D	24hr	ENSG00000055163.19	CYFIP2	-0.460996	0.000261	2.24e-05	3.58308	3.58308
E139D	24hr	ENSG00000055208.18	TAB2	-0.0805362	0.737758	0.449771	0.132086
E139D	24hr	ENSG00000055211.12	GINM1	-0.0965083	0.744619	0.45936	0.128066
E139D	24hr	ENSG00000055332.16	EIF2AK2	-0.181542	0.177928	0.0372255	0.749755
E139D	24hr	ENSG00000055483.19	USP36	0.45132	0.00153617	0.000142	2.81356		2.81356
E139D	24hr	ENSG00000055609.17	KMT2C	-0.101104	0.399267	0.133424	0.398737
E139D	24hr	ENSG00000055732.12	MCOLN3	-0.135587	0.758758	0.479745	0.119897
E139D	24hr	ENSG00000055917.15	PUM2	-0.0064219	0.980682	0.940602	0.00847185
E139D	24hr	ENSG00000055950.16	MRPL43	-0.00427463	0.993897	0.98054	0.00265866
E139D	24hr	ENSG00000056050.6	HPF1	-0.166823	0.728497	0.4364	0.137572
E139D	24hr	ENSG00000056097.15	ZFR	0.169119	0.0508002	0.00711637	1.29413
E139D	24hr	ENSG00000056277.15	ZNF280C	-0.42289	0.131517	0.0243021	0.881018
E139D	24hr	ENSG00000056487.15	PHF21B	0.0705463	0.911303	0.760786	0.0403372
E139D	24hr	ENSG00000056586.15	RC3H2	0.00796264	0.980712	0.940677	0.00845833
E139D	24hr	ENSG00000056736.9	IL17RB	-0.0481913	0.94063	0.83019	0.0265812
E139D	24hr	ENSG00000056972.18	TRAF3IP2	0.360592	0.362866	0.11316	0.440254
E139D	24hr	ENSG00000056998.19	GYG2	-0.346773	0.404892	0.136703	0.39266
E139D	24hr	ENSG00000057019.15	DCBLD2	-0.246187	0.265709	0.067933	0.575593
E139D	24hr	ENSG00000057252.12	SOAT1	0.0567671	0.881041	0.695875	0.0550038
E139D	24hr	ENSG00000057294.14	PKP2	0.0644234	0.866145	0.664843	0.0624095
E139D	24hr	ENSG00000057608.16	GDI2	0.195337	0.403857	0.136063	0.393773
E139D	24hr	ENSG00000057663.14	ATG5	-0.349358	0.112764	0.019765	0.947831
E139D	24hr	ENSG00000057704.12	TMCC3	0.175745	0.732482	0.442364	0.135203
E139D	24hr	ENSG00000057757.9	PITHD1	0.357141	0.17376	0.035984	0.76005
E139D	24hr	ENSG00000057935.13	MTA3	-0.44633	9e-05	7.45e-06	4.04566	4.04566
E139D	24hr	ENSG00000058056.8	USP13	0.0690047	0.841818	0.618005	0.0747817
E139D	24hr	ENSG00000058063.15	ATP11B	0.126856	0.607522	0.294595	0.216438
E139D	24hr	ENSG00000058091.16	CDK14	-0.0422894	0.868602	0.669686	0.0611793
E139D	24hr	ENSG00000058262.9	SEC61A1	0.412069	0.0041418	0.000411	2.38281		2.38281
E139D	24hr	ENSG00000058272.16	PPP1R12A	0.140196	0.500098	0.200433	0.300945
E139D	24hr	ENSG00000058404.19	CAMK2B	-0.0198497	0.977792	0.932527	0.00975342
E139D	24hr	ENSG00000058453.16	CROCC	-0.609271	0.0146611	0.00165552	1.83383	1.83383
E139D	24hr	ENSG00000058600.15	POLR3E	0.0956996	0.813378	0.566493	0.0897075
E139D	24hr	ENSG00000058668.14	ATP2B4	-0.420517	0.028142	0.00350761	1.55064	1.55064
E139D	24hr	ENSG00000058729.10	RIOK2	0.762546	0.00445692	0.000444	2.35097		2.35097
E139D	24hr	ENSG00000058799.14	YIPF1	-0.247266	0.594067	0.281078	0.226164
E139D	24hr	ENSG00000058804.11	NDC1	0.108626	0.66411	0.356045	0.17776
E139D	24hr	ENSG00000059122.16	FLYWCH1	-0.316355	0.183295	0.038895	0.736849
E139D	24hr	ENSG00000059145.18	UNKL	0.0507684	0.901195	0.738182	0.0451814
E139D	24hr	ENSG00000059377.16	TBXAS1	-0.655265	0.0450514	0.00614566	1.34629	1.34629
E139D	24hr	ENSG00000059378.12	PARP12	-0.205169	0.714907	0.418496	0.14575
E139D	24hr	ENSG00000059573.8	ALDH18A1	0.145483	0.582229	0.269621	0.234906
E139D	24hr	ENSG00000059588.9	TARBP1	-0.200837	0.423579	0.148053	0.373065
E139D	24hr	ENSG00000059691.11	GATB	0.264733	0.609275	0.296343	0.215186
E139D	24hr	ENSG00000059728.10	MXD1	-0.00370363	0.994965	0.983953	0.00219224
E139D	24hr	ENSG00000059758.7	CDK17	0.0470816	0.917415	0.774413	0.0374341
E139D	24hr	ENSG00000059769.19	DNAJC25	0.405608	0.172879	0.0357072	0.762258
E139D	24hr	ENSG00000059804.15	SLC2A3	0.674528	0.00199506	0.000188	2.70004		2.70004
E139D	24hr	ENSG00000060069.16	CTDP1	0.388514	0.224884	0.0526842	0.648042
E139D	24hr	ENSG00000060138.12	YBX3	0.24888	0.0150188	0.00170181	1.82336
E139D	24hr	ENSG00000060140.8	STYK1	0.0931162	0.865241	0.662873	0.0628628
E139D	24hr	ENSG00000060237.16	WNK1	0.0545979	0.73056	0.439388	0.136344
E139D	24hr	ENSG00000060339.13	CCAR1	0.126556	0.359133	0.111221	0.444745
E139D	24hr	ENSG00000060491.16	OGFR	0.0482957	0.920197	0.780991	0.0361194
E139D	24hr	ENSG00000060642.10	PIGV	0.0729125	0.900597	0.736601	0.0454696
E139D	24hr	ENSG00000060656.19	PTPRU	-0.240043	0.428462	0.151112	0.368088
E139D	24hr	ENSG00000060688.12	SNRNP40	0.221011	0.465431	0.175329	0.332145
E139D	24hr	ENSG00000060749.14	QSER1	0.0119611	0.958028	0.875155	0.0186216
E139D	24hr	ENSG00000060762.18	MPC1	-0.142	0.778886	0.510748	0.108526
E139D	24hr	ENSG00000060971.17	ACAA1	0.357705	0.432388	0.153615	0.364126
E139D	24hr	ENSG00000060982.14	BCAT1	0.265011	0.270599	0.0698604	0.567673
E139D	24hr	ENSG00000061273.17	HDAC7	-0.150256	0.684436	0.379592	0.164667
E139D	24hr	ENSG00000061337.15	LZTS1	-0.238545	0.561258	0.250671	0.250837
E139D	24hr	ENSG00000061455.10	PRDM6	-0.298668	0.376014	0.120251	0.424796
E139D	24hr	ENSG00000061676.14	NCKAP1	0.0209058	0.940197	0.829165	0.0267809
E139D	24hr	ENSG00000061794.12	MRPS35	0.272983	0.170443	0.0349738	0.768421
E139D	24hr	ENSG00000061918.12	GUCY1B3	0.365569	0.35981	0.111579	0.443927
E139D	24hr	ENSG00000061936.9	SFSWAP	0.181783	0.368889	0.116332	0.433104
E139D	24hr	ENSG00000061938.17	TNK2	-0.106715	0.78887	0.526656	0.102995
E139D	24hr	ENSG00000061987.15	MON2	-0.242537	0.0448394	0.0061095	1.34834
E139D	24hr	ENSG00000062038.13	CDH3	-0.287901	0.511503	0.209301	0.291152
E139D	24hr	ENSG00000062194.15	GPBP1	-0.0457405	0.85898	0.650689	0.0660171
E139D	24hr	ENSG00000062282.14	DGAT2	0.0436689	0.958509	0.876508	0.0184036
E139D	24hr	ENSG00000062370.16	ZNF112	-0.0578165	0.917113	0.773802	0.037577
E139D	24hr	ENSG00000062485.18	CS	0.25628	0.0582565	0.00843578	1.23466
E139D	24hr	ENSG00000062524.15	LTK	-0.0847187	0.86215	0.656957	0.0644172
E139D	24hr	ENSG00000062598.17	ELMO2	-0.0649921	0.893	0.720834	0.0491485
E139D	24hr	ENSG00000062650.18	WAPL	0.0759262	0.704974	0.405658	0.151827
E139D	24hr	ENSG00000062716.12	VMP1	0.0616894	0.795384	0.536938	0.0994229
E139D	24hr	ENSG00000062725.9	APPBP2	-0.162857	0.483011	0.187756	0.316043
E139D	24hr	ENSG00000062822.12	POLD1	0.149629	0.668071	0.360485	0.175178
E139D	24hr	ENSG00000063046.17	EIF4B	0.14141	0.431299	0.152915	0.365222
E139D	24hr	ENSG00000063127.15	SLC6A16	-0.278428	0.529388	0.223505	0.276226
E139D	24hr	ENSG00000063169.10	BICRA	-0.336361	0.256983	0.064466	0.590096
E139D	24hr	ENSG00000063176.15	SPHK2	-0.113616	0.845518	0.625262	0.0728772
E139D	24hr	ENSG00000063177.12	RPL18	0.108881	0.212329	0.0483676	0.672992
E139D	24hr	ENSG00000063180.8	CA11	0.0777994	0.902682	0.741539	0.0444653
E139D	24hr	ENSG00000063241.7	ISOC2	-0.289469	0.543777	0.235566	0.264579
E139D	24hr	ENSG00000063244.12	U2AF2	0.214721	0.285428	0.0760683	0.544504
E139D	24hr	ENSG00000063245.14	EPN1	-0.171809	0.489405	0.192604	0.310332
E139D	24hr	ENSG00000063322.13	MED29	0.078105	0.832653	0.60086	0.0795359
E139D	24hr	ENSG00000063438.16	AHRR	0.0373805	0.940407	0.829645	0.026684
E139D	24hr	ENSG00000063587.13	ZNF275	0.290898	0.315008	0.0891968	0.501679
E139D	24hr	ENSG00000063601.16	MTMR1	-0.121782	0.678247	0.372025	0.168612
E139D	24hr	ENSG00000063660.8	GPC1	0.490617	0.0132247	0.0014754	1.87861		1.87861
E139D	24hr	ENSG00000063761.15	ADCK1	0.154087	0.761433	0.483807	0.118368
E139D	24hr	ENSG00000063854.12	HAGH	-0.154764	0.632724	0.320787	0.198785
E139D	24hr	ENSG00000063978.15	RNF4	0.113588	0.743622	0.457951	0.128648
E139D	24hr	ENSG00000064012.21	CASP8	-0.169968	0.638034	0.326541	0.195156
E139D	24hr	ENSG00000064042.17	LIMCH1	-0.366066	0.283394	0.0752036	0.547609
E139D	24hr	ENSG00000064102.14	INTS13	-0.275231	0.347978	0.10529	0.458449
E139D	24hr	ENSG00000064115.10	TM7SF3	-0.472322	0.00120385	0.00011	2.91943	2.91943
E139D	24hr	ENSG00000064195.7	DLX3	0.427446	0.362116	0.112792	0.441152
E139D	24hr	ENSG00000064199.6	SPA17	-0.153102	0.766823	0.492207	0.115305
E139D	24hr	ENSG00000064225.12	ST3GAL6	-0.0827871	0.866221	0.664954	0.0623713
E139D	24hr	ENSG00000064300.8	NGFR	-0.244375	0.631815	0.319724	0.19941
E139D	24hr	ENSG00000064309.14	CDON	-0.439037	0.0906187	0.0148115	1.04278
E139D	24hr	ENSG00000064313.11	TAF2	0.0624189	0.831709	0.599036	0.0800284
E139D	24hr	ENSG00000064393.15	HIPK2	0.0618218	0.748824	0.465507	0.12562
E139D	24hr	ENSG00000064419.13	TNPO3	-0.140088	0.424912	0.14888	0.371701
E139D	24hr	ENSG00000064489.22	BORCS8-MEF2B	-0.367156	0.492619	0.194853	0.307489
E139D	24hr	ENSG00000064490.13	RFXANK	0.0479204	0.93949	0.827449	0.027108
E139D	24hr	ENSG00000064545.14	TMEM161A	-0.146188	0.645755	0.334772	0.189932
E139D	24hr	ENSG00000064547.13	LPAR2	-0.557915	0.153718	0.0302151	0.813275
E139D	24hr	ENSG00000064601.16	CTSA	-0.197308	0.588994	0.276008	0.229889
E139D	24hr	ENSG00000064607.16	SUGP2	-0.178615	0.374688	0.119527	0.42633
E139D	24hr	ENSG00000064651.13	SLC12A2	0.209527	0.261311	0.0661824	0.582843
E139D	24hr	ENSG00000064652.10	SNX24	-0.274001	0.432103	0.153435	0.364413
E139D	24hr	ENSG00000064655.18	EYA2	-0.332657	0.134252	0.0249987	0.872081
E139D	24hr	ENSG00000064666.14	CNN2	0.233435	0.651351	0.341308	0.186185
E139D	24hr	ENSG00000064687.12	ABCA7	0.0539573	0.92161	0.784491	0.0354528
E139D	24hr	ENSG00000064703.11	DDX20	0.383125	0.148762	0.0288654	0.827508
E139D	24hr	ENSG00000064726.9	BTBD1	0.341985	0.098278	0.0164746	1.00754
E139D	24hr	ENSG00000064763.10	FAR2	0.0288271	0.935239	0.817426	0.0290774
E139D	24hr	ENSG00000064932.15	SBNO2	-0.0703161	0.887351	0.708948	0.0519044
E139D	24hr	ENSG00000064933.17	PMS1	0.0373622	0.936358	0.819975	0.0285581
E139D	24hr	ENSG00000064961.18	HMG20B	-0.215449	0.494134	0.196009	0.306155
E139D	24hr	ENSG00000064995.16	TAF11	0.223974	0.494251	0.196085	0.306052
E139D	24hr	ENSG00000064999.13	ANKS1A	-0.169315	0.390669	0.128532	0.408192
E139D	24hr	ENSG00000065000.15	AP3D1	0.168841	0.275314	0.0718005	0.560171
E139D	24hr	ENSG00000065029.14	ZNF76	-0.233105	0.488777	0.192098	0.31089
E139D	24hr	ENSG00000065054.13	SLC9A3R2	0.247455	0.568677	0.257312	0.245134
E139D	24hr	ENSG00000065057.7	NTHL1	-0.379322	0.378506	0.121667	0.421927
E139D	24hr	ENSG00000065060.16	UHRF1BP1	-0.0668514	0.849002	0.631669	0.0710913
E139D	24hr	ENSG00000065135.10	GNAI3	0.205995	0.347573	0.10505	0.458954
E139D	24hr	ENSG00000065150.18	IPO5	0.0498709	0.827727	0.592159	0.0821128
E139D	24hr	ENSG00000065154.11	OAT	0.0490536	0.910006	0.757703	0.0409557
E139D	24hr	ENSG00000065183.15	WDR3	0.280833	0.280025	0.0737462	0.552804
E139D	24hr	ENSG00000065243.19	PKN2	-0.166788	0.190208	0.0410497	0.720771
E139D	24hr	ENSG00000065268.10	WDR18	0.123251	0.758288	0.479079	0.120166
E139D	24hr	ENSG00000065308.4	TRAM2	-0.15333	0.646503	0.335611	0.18943
E139D	24hr	ENSG00000065320.8	NTN1	-0.355633	0.0150519	0.0017061	1.82241	1.82241
E139D	24hr	ENSG00000065328.16	MCM10	0.315084	0.160913	0.0322468	0.79341
E139D	24hr	ENSG00000065357.19	DGKA	-0.307163	0.506086	0.205113	0.295776
E139D	24hr	ENSG00000065361.14	ERBB3	-0.0567777	0.9387	0.825595	0.0274732
E139D	24hr	ENSG00000065413.18	ANKRD44	-0.108772	0.819371	0.577058	0.0865194
E139D	24hr	ENSG00000065427.14	KARS	0.665811	3.45e-05	2.79e-06	4.46172		4.46172
E139D	24hr	ENSG00000065457.10	ADAT1	-0.10475	0.850577	0.634542	0.0702862
E139D	24hr	ENSG00000065485.19	PDIA5	0.00947799	0.98605	0.956484	0.00610097
E139D	24hr	ENSG00000065491.8	TBC1D22B	-0.175259	0.683047	0.377882	0.165549
E139D	24hr	ENSG00000065518.7	NDUFB4	0.342866	0.233755	0.0558706	0.631238
E139D	24hr	ENSG00000065526.10	SPEN	-0.384814	3.99e-14	2.87e-15	13.3993	13.3993
E139D	24hr	ENSG00000065534.18	MYLK	-0.868644	7.1e-05	5.84e-06	4.14889	4.14889
E139D	24hr	ENSG00000065548.17	ZC3H15	0.69484	3.12e-07	2.36e-08	6.50638		6.50638
E139D	24hr	ENSG00000065559.14	MAP2K4	-0.0423339	0.886891	0.708149	0.0521298
E139D	24hr	ENSG00000065600.12	TMEM206	-0.0432185	0.944198	0.83922	0.0249372
E139D	24hr	ENSG00000065609.14	SNAP91	-0.0667534	0.908673	0.754595	0.0415925
E139D	24hr	ENSG00000065613.13	SLK	0.329519	0.0219712	0.00263093	1.65815		1.65815
E139D	24hr	ENSG00000065615.13	CYB5R4	0.209568	0.552615	0.243057	0.257577
E139D	24hr	ENSG00000065618.18	COL17A1	-0.416747	0.14192	0.0270035	0.847955
E139D	24hr	ENSG00000065621.14	GSTO2	-0.174334	0.779446	0.511601	0.108214
E139D	24hr	ENSG00000065665.20	SEC61A2	0.00654042	0.992824	0.977239	0.00312772
E139D	24hr	ENSG00000065675.14	PRKCQ	-0.244751	0.635776	0.324002	0.196696
E139D	24hr	ENSG00000065717.14	TLE2	-0.670117	0.0280085	0.00348869	1.55271	1.55271
E139D	24hr	ENSG00000065802.11	ASB1	0.269536	0.494072	0.195963	0.306209
E139D	24hr	ENSG00000065809.13	FAM107B	0.256868	0.476927	0.183353	0.321548
E139D	24hr	ENSG00000065833.8	ME1	0.020182	0.957019	0.872449	0.0190793
E139D	24hr	ENSG00000065882.15	TBC1D1	-0.430262	0.030154	0.00380288	1.52065	1.52065
E139D	24hr	ENSG00000065883.14	CDK13	-0.146011	0.389663	0.127932	0.409311
E139D	24hr	ENSG00000065911.11	MTHFD2	0.562891	0.00221104	0.00021	2.6554		2.6554
E139D	24hr	ENSG00000065923.9	SLC9A7	-0.266457	0.377527	0.121125	0.423052
E139D	24hr	ENSG00000065970.8	FOXJ2	-0.254477	0.496637	0.197816	0.303961
E139D	24hr	ENSG00000065978.18	YBX1	0.371761	0.000848	7.62e-05	3.07164		3.07164
E139D	24hr	ENSG00000065989.15	PDE4A	-0.251538	0.416973	0.143946	0.379892
E139D	24hr	ENSG00000066027.11	PPP2R5A	0.315315	0.376904	0.120765	0.423769
E139D	24hr	ENSG00000066044.14	ELAVL1	0.132852	0.595516	0.282523	0.225107
E139D	24hr	ENSG00000066084.12	DIP2B	-0.187072	0.248474	0.0612222	0.604718
E139D	24hr	ENSG00000066117.14	SMARCD1	-0.0436738	0.895104	0.724827	0.0481264
E139D	24hr	ENSG00000066135.12	KDM4A	-0.0972751	0.752117	0.470233	0.123714
E139D	24hr	ENSG00000066136.20	NFYC	0.0846952	0.829953	0.596048	0.0809465
E139D	24hr	ENSG00000066248.14	NGEF	-0.232841	0.649616	0.33934	0.187343
E139D	24hr	ENSG00000066279.17	ASPM	-0.0131313	0.964555	0.89289	0.0156732
E139D	24hr	ENSG00000066322.14	ELOVL1	0.459767	0.0361785	0.00471835	1.44155		1.44155
E139D	24hr	ENSG00000066379.14	ZNRD1	0.263588	0.606043	0.29315	0.217497
E139D	24hr	ENSG00000066382.16	MPPED2	-0.298594	0.361866	0.112665	0.441453
E139D	24hr	ENSG00000066422.4	ZBTB11	0.377453	0.268464	0.0690026	0.571114
E139D	24hr	ENSG00000066427.21	ATXN3	-0.373001	0.108544	0.0187864	0.964394
E139D	24hr	ENSG00000066455.12	GOLGA5	-0.0859622	0.862304	0.657284	0.0643394
E139D	24hr	ENSG00000066468.22	FGFR2	-0.304318	0.230366	0.0546177	0.637582
E139D	24hr	ENSG00000066557.5	LRRC40	0.0488128	0.91421	0.767312	0.038954
E139D	24hr	ENSG00000066583.11	ISOC1	0.0844516	0.880451	0.694811	0.0552949
E139D	24hr	ENSG00000066629.16	EML1	0.0938685	0.836134	0.60738	0.0777241
E139D	24hr	ENSG00000066651.18	TRMT11	-0.0598039	0.892315	0.719495	0.049482
E139D	24hr	ENSG00000066654.13	THUMPD1	0.288258	0.264007	0.0672527	0.578384
E139D	24hr	ENSG00000066697.14	MSANTD3	0.38888	0.313203	0.0883787	0.504173
E139D	24hr	ENSG00000066735.14	KIF26A	-0.236761	0.55599	0.24594	0.254933
E139D	24hr	ENSG00000066739.11	ATG2B	-0.200389	0.503213	0.202916	0.298248
E139D	24hr	ENSG00000066777.8	ARFGEF1	0.0222387	0.947103	0.846327	0.0236027
E139D	24hr	ENSG00000066827.15	ZFAT	-0.610898	0.0170793	0.00196963	1.76753	1.76753
E139D	24hr	ENSG00000066855.15	MTFR1	0.0087677	0.986174	0.95683	0.00604632
E139D	24hr	ENSG00000066926.10	FECH	0.0113221	0.98522	0.953724	0.00646669
E139D	24hr	ENSG00000066933.15	MYO9A	-0.313959	0.0101796	0.00110085	1.99227	1.99227
E139D	24hr	ENSG00000067057.16	PFKP	0.260198	0.143824	0.0275181	0.84217
E139D	24hr	ENSG00000067064.10	IDI1	0.056918	0.901568	0.738931	0.0450014
E139D	24hr	ENSG00000067066.16	SP100	-0.49904	0.0324384	0.00414267	1.48894	1.48894
E139D	24hr	ENSG00000067082.14	KLF6	0.646242	0.00594654	0.000609	2.22574		2.22574
E139D	24hr	ENSG00000067113.16	PLPP1	-0.481744	0.0185698	0.00216944	1.73119	1.73119
E139D	24hr	ENSG00000067141.16	NEO1	-0.311267	0.0207388	0.00246345	1.68322	1.68322
E139D	24hr	ENSG00000067167.7	TRAM1	0.0220517	0.945661	0.842543	0.0242645
E139D	24hr	ENSG00000067177.14	PHKA1	-0.284437	0.132602	0.0245773	0.87745
E139D	24hr	ENSG00000067182.7	TNFRSF1A	0.177595	0.669023	0.361637	0.174559
E139D	24hr	ENSG00000067191.15	CACNB1	-0.228993	0.67575	0.369118	0.170214
E139D	24hr	ENSG00000067208.14	EVI5	-0.2133	0.098224	0.0164615	1.00778
E139D	24hr	ENSG00000067221.13	STOML1	0.325337	0.60601	0.293105	0.21752
E139D	24hr	ENSG00000067225.17	PKM	0.313428	6.65e-07	5.07e-08	6.17707		6.17707
E139D	24hr	ENSG00000067248.9	DHX29	-0.00792207	0.986274	0.957251	0.00600231
E139D	24hr	ENSG00000067334.13	DNTTIP2	0.504084	0.00197823	0.000186	2.70372		2.70372
E139D	24hr	ENSG00000067365.14	METTL22	0.278128	0.409149	0.139233	0.388119
E139D	24hr	ENSG00000067369.13	TP53BP1	-0.260898	0.348305	0.105462	0.45804
E139D	24hr	ENSG00000067445.20	TRO	0.0859599	0.859553	0.651708	0.0657274
E139D	24hr	ENSG00000067533.5	RRP15	0.308672	0.193818	0.0422125	0.712607
E139D	24hr	ENSG00000067560.10	RHOA	0.167578	0.297906	0.0814176	0.52592
E139D	24hr	ENSG00000067596.10	DHX8	0.214412	0.351395	0.107162	0.454205
E139D	24hr	ENSG00000067606.16	PRKCZ	-0.179074	0.551124	0.241897	0.25875
E139D	24hr	ENSG00000067704.9	IARS2	0.0165007	0.959386	0.87892	0.0180068
E139D	24hr	ENSG00000067715.13	SYT1	-0.256326	0.27653	0.0722866	0.558258
E139D	24hr	ENSG00000067829.18	IDH3G	0.480325	0.0571137	0.00822752	1.24326
E139D	24hr	ENSG00000067836.12	ROGDI	-0.636465	0.069069	0.0104496	1.16072
E139D	24hr	ENSG00000067840.12	PDZD4	-0.336422	0.549436	0.240413	0.260083
E139D	24hr	ENSG00000067900.7	ROCK1	0.0780517	0.759667	0.48122	0.119377
E139D	24hr	ENSG00000067955.13	CBFB	0.0521093	0.887892	0.709814	0.05164
E139D	24hr	ENSG00000067992.12	PDK3	-0.494685	0.000723	6.45e-05	3.14087	3.14087
E139D	24hr	ENSG00000068001.13	HYAL2	-0.212697	0.724325	0.430897	0.140066
E139D	24hr	ENSG00000068024.16	HDAC4	0.0127923	0.977451	0.93147	0.00990509
E139D	24hr	ENSG00000068028.17	RASSF1	0.287529	0.526806	0.221305	0.278349
E139D	24hr	ENSG00000068078.17	FGFR3	-0.468037	0.157589	0.0313172	0.802475
E139D	24hr	ENSG00000068079.7	IFI35	-0.270481	0.556321	0.246234	0.254675
E139D	24hr	ENSG00000068097.14	HEATR6	0.0342193	0.943435	0.837221	0.0252881
E139D	24hr	ENSG00000068120.14	COASY	0.0499759	0.90631	0.749422	0.0427231
E139D	24hr	ENSG00000068137.14	PLEKHH3	-0.383598	0.311435	0.0875617	0.506633
E139D	24hr	ENSG00000068305.17	MEF2A	-0.1598	0.267226	0.0685208	0.573122
E139D	24hr	ENSG00000068308.13	OTUD5	0.0677987	0.822921	0.583498	0.0846419
E139D	24hr	ENSG00000068323.16	TFE3	0.325542	0.239406	0.0579024	0.620865
E139D	24hr	ENSG00000068354.15	TBC1D25	-0.68361	0.020786	0.0024697	1.68223	1.68223
E139D	24hr	ENSG00000068366.19	ACSL4	0.263093	0.181912	0.0384672	0.740139
E139D	24hr	ENSG00000068383.18	INPP5A	-0.0941769	0.800563	0.545193	0.0966044
E139D	24hr	ENSG00000068394.10	GPKOW	0.11205	0.815985	0.571219	0.0883178
E139D	24hr	ENSG00000068400.13	GRIPAP1	0.077806	0.841541	0.617452	0.0749246
E139D	24hr	ENSG00000068438.14	FTSJ1	0.193931	0.599911	0.286927	0.221913
E139D	24hr	ENSG00000068489.12	PRR11	0.184546	0.407721	0.138403	0.389637
E139D	24hr	ENSG00000068615.17	REEP1	-0.00327274	0.99664	0.989443	0.00146152
E139D	24hr	ENSG00000068650.18	ATP11A	-0.234193	0.26593	0.0680253	0.575232
E139D	24hr	ENSG00000068654.15	POLR1A	0.100674	0.688291	0.38446	0.162228
E139D	24hr	ENSG00000068697.6	LAPTM4A	0.15734	0.598335	0.285377	0.223056
E139D	24hr	ENSG00000068724.15	TTC7A	-0.0789866	0.884063	0.702381	0.0535169
E139D	24hr	ENSG00000068745.14	IP6K2	-0.0563723	0.900117	0.735717	0.045701
E139D	24hr	ENSG00000068784.12	SRBD1	-0.171572	0.492182	0.194542	0.307875
E139D	24hr	ENSG00000068796.16	KIF2A	-0.0817597	0.721559	0.427351	0.141728
E139D	24hr	ENSG00000068878.14	PSME4	-0.121039	0.482444	0.187368	0.316553
E139D	24hr	ENSG00000068885.14	IFT80	-0.0229467	0.973211	0.918696	0.0117929
E139D	24hr	ENSG00000068903.19	SIRT2	-0.274236	0.28243	0.0747806	0.549089
E139D	24hr	ENSG00000068912.13	ERLEC1	0.419995	0.0377066	0.00495551	1.42358		1.42358
E139D	24hr	ENSG00000068971.13	PPP2R5B	-0.0426527	0.952731	0.860705	0.0210296
E139D	24hr	ENSG00000069011.15	PITX1	0.169745	0.597598	0.284681	0.223591
E139D	24hr	ENSG00000069020.18	MAST4	-0.353249	0.0308998	0.00391284	1.51004	1.51004
E139D	24hr	ENSG00000069188.16	SDK2	-0.18575	0.401452	0.134677	0.396366
E139D	24hr	ENSG00000069248.11	NUP133	0.0498752	0.860325	0.653259	0.0653372
E139D	24hr	ENSG00000069275.12	NUCKS1	0.0267539	0.859373	0.651329	0.065818
E139D	24hr	ENSG00000069329.16	VPS35	0.327279	0.0278401	0.00346404	1.55533		1.55533
E139D	24hr	ENSG00000069345.11	DNAJA2	0.168804	0.643118	0.331914	0.191709
E139D	24hr	ENSG00000069399.14	BCL3	-0.170051	0.786513	0.522876	0.104294
E139D	24hr	ENSG00000069424.14	KCNAB2	-0.166522	0.722378	0.428438	0.141235
E139D	24hr	ENSG00000069482.6	GAL	0.958291	2.07e-08	1.54e-09	7.68446		7.68446
E139D	24hr	ENSG00000069493.14	CLEC2D	-0.203776	0.59671	0.28381	0.224237
E139D	24hr	ENSG00000069509.5	FUNDC1	-0.0290886	0.960927	0.882837	0.0173095
E139D	24hr	ENSG00000069667.15	RORA	-0.543864	1.32e-06	1.02e-07	5.878	5.878
E139D	24hr	ENSG00000069696.6	DRD4	-0.0623345	0.925144	0.792809	0.0337908
E139D	24hr	ENSG00000069702.10	TGFBR3	-0.131272	0.683852	0.378909	0.165038
E139D	24hr	ENSG00000069849.10	ATP1B3	0.310127	0.0384265	0.00506812	1.41537		1.41537
E139D	24hr	ENSG00000069869.15	NEDD4	0.18374	0.571353	0.259587	0.243095
E139D	24hr	ENSG00000069943.9	PIGB	-0.00448391	0.995205	0.984696	0.00208747
E139D	24hr	ENSG00000069956.11	MAPK6	0.146094	0.690664	0.387506	0.160733
E139D	24hr	ENSG00000069966.18	GNB5	-0.266873	0.457047	0.169599	0.340039
E139D	24hr	ENSG00000069974.15	RAB27A	0.0473312	0.936173	0.819554	0.028644
E139D	24hr	ENSG00000069998.12	HDHD5	0.147234	0.702329	0.402341	0.153459
E139D	24hr	ENSG00000070010.18	UFD1	0.0995503	0.823141	0.58387	0.084526
E139D	24hr	ENSG00000070018.8	LRP6	-0.114763	0.677205	0.370853	0.16928
E139D	24hr	ENSG00000070047.11	PHRF1	0.036874	0.92594	0.794672	0.033417
E139D	24hr	ENSG00000070061.14	ELP1	0.146982	0.487533	0.191196	0.311996
E139D	24hr	ENSG00000070081.15	NUCB2	-0.149959	0.452698	0.166681	0.344191
E139D	24hr	ENSG00000070087.13	PFN2	-0.164955	0.57448	0.262459	0.240725
E139D	24hr	ENSG00000070159.13	PTPN3	-0.206745	0.469995	0.178579	0.327907
E139D	24hr	ENSG00000070182.19	SPTB	-0.16065	0.749453	0.466442	0.125255
E139D	24hr	ENSG00000070214.15	SLC44A1	-0.34368	0.0772149	0.0120371	1.1123
E139D	24hr	ENSG00000070269.13	TMEM260	-0.292102	0.223823	0.052297	0.650096
E139D	24hr	ENSG00000070366.13	SMG6	-0.135864	0.465067	0.175042	0.332485
E139D	24hr	ENSG00000070367.15	EXOC5	-0.0798583	0.793785	0.534581	0.100297
E139D	24hr	ENSG00000070371.15	CLTCL1	-0.312025	0.298411	0.0816389	0.525185
E139D	24hr	ENSG00000070404.9	FSTL3	0.954664	0.000223	1.9e-05	3.65147		3.65147
E139D	24hr	ENSG00000070413.19	DGCR2	0.11133	0.726432	0.433808	0.138805
E139D	24hr	ENSG00000070423.17	RNF126	0.437638	0.0276259	0.00343181	1.55868		1.55868
E139D	24hr	ENSG00000070444.14	MNT	0.0502615	0.931527	0.808382	0.0308047
E139D	24hr	ENSG00000070476.14	ZXDC	0.0438058	0.898751	0.732597	0.0463605
E139D	24hr	ENSG00000070495.14	JMJD6	0.567506	0.0565482	0.00812988	1.24758
E139D	24hr	ENSG00000070501.11	POLB	-0.103224	0.825057	0.587262	0.0835162
E139D	24hr	ENSG00000070540.12	WIPI1	-0.121408	0.818435	0.575457	0.0870159
E139D	24hr	ENSG00000070610.14	GBA2	-0.138049	0.794216	0.535191	0.100061
E139D	24hr	ENSG00000070614.14	NDST1	0.115078	0.760764	0.482927	0.11875
E139D	24hr	ENSG00000070669.16	ASNS	0.047133	0.93978	0.828195	0.0269739
E139D	24hr	ENSG00000070718.11	AP3M2	-0.196081	0.541349	0.233568	0.266523
E139D	24hr	ENSG00000070731.10	ST6GALNAC2	-0.949	0.0536433	0.00761231	1.27048
E139D	24hr	ENSG00000070756.15	PABPC1	0.0305409	0.818919	0.576274	0.086759
E139D	24hr	ENSG00000070759.16	TESK2	-0.15909	0.624075	0.31146	0.204764
E139D	24hr	ENSG00000070761.7	CFAP20	0.133946	0.784862	0.52028	0.105207
E139D	24hr	ENSG00000070770.8	CSNK2A2	0.274694	0.21317	0.0486752	0.671275
E139D	24hr	ENSG00000070778.12	PTPN21	0.378953	0.243183	0.0592689	0.614067
E139D	24hr	ENSG00000070785.16	EIF2B3	0.0147902	0.966167	0.896986	0.014948
E139D	24hr	ENSG00000070814.17	TCOF1	0.382604	0.00171467	0.00016	2.76582		2.76582
E139D	24hr	ENSG00000070831.15	CDC42	0.0882344	0.637425	0.325828	0.195571
E139D	24hr	ENSG00000070882.12	OSBPL3	-0.27966	0.19736	0.0433809	0.704742
E139D	24hr	ENSG00000070950.9	RAD18	-0.0710939	0.802625	0.548491	0.0954876
E139D	24hr	ENSG00000070961.15	ATP2B1	0.170595	0.372922	0.118589	0.428382
E139D	24hr	ENSG00000071051.13	NCK2	-0.356253	0.176737	0.036872	0.752671
E139D	24hr	ENSG00000071054.16	MAP4K4	-0.288942	0.0151796	0.00172254	1.81874	1.81874
E139D	24hr	ENSG00000071073.12	MGAT4A	-0.263474	0.465873	0.175652	0.331732
E139D	24hr	ENSG00000071082.10	RPL31	0.00884494	0.967001	0.899826	0.0145731
E139D	24hr	ENSG00000071127.16	WDR1	-0.0744032	0.850807	0.634956	0.0701688
E139D	24hr	ENSG00000071189.21	SNX13	-0.127987	0.661259	0.352753	0.179628
E139D	24hr	ENSG00000071205.11	ARHGAP10	-0.173102	0.438266	0.157366	0.358262
E139D	24hr	ENSG00000071242.11	RPS6KA2	-0.173161	0.587701	0.274741	0.230844
E139D	24hr	ENSG00000071243.15	ING3	0.351045	0.214872	0.0492574	0.66782
E139D	24hr	ENSG00000071246.10	VASH1	-0.125377	0.816183	0.571616	0.0882122
E139D	24hr	ENSG00000071282.11	LMCD1	0.219797	0.630676	0.318535	0.200193
E139D	24hr	ENSG00000071462.11	BUD23	0.216833	0.296266	0.0806864	0.528318
E139D	24hr	ENSG00000071537.13	SEL1L	0.0986306	0.805473	0.553465	0.0939489
E139D	24hr	ENSG00000071539.13	TRIP13	0.508116	0.0198831	0.00234725	1.70152		1.70152
E139D	24hr	ENSG00000071553.16	ATP6AP1	-0.133624	0.568477	0.257087	0.245287
E139D	24hr	ENSG00000071564.14	TCF3	-0.0328944	0.92193	0.785231	0.0353023
E139D	24hr	ENSG00000071575.11	TRIB2	0.428195	0.247058	0.0607028	0.607201
E139D	24hr	ENSG00000071626.16	DAZAP1	0.182756	0.289035	0.0775743	0.539049
E139D	24hr	ENSG00000071655.17	MBD3	0.0425823	0.913589	0.765707	0.0392494
E139D	24hr	ENSG00000071794.15	HLTF	-0.0877181	0.771415	0.499331	0.112712
E139D	24hr	ENSG00000071859.14	FAM50A	-0.257077	0.377355	0.121029	0.42325
E139D	24hr	ENSG00000071889.16	FAM3A	-0.0246653	0.966643	0.898869	0.0147339
E139D	24hr	ENSG00000071894.16	CPSF1	0.176926	0.51815	0.214459	0.285545
E139D	24hr	ENSG00000071967.11	CYBRD1	-0.129507	0.816853	0.572877	0.0878561
E139D	24hr	ENSG00000071994.10	PDCD2	0.335842	0.202216	0.0449947	0.694185
E139D	24hr	ENSG00000072041.16	SLC6A15	0.227396	0.419867	0.145764	0.376888
E139D	24hr	ENSG00000072042.12	RDH11	0.498871	0.0271625	0.00336365	1.56603		1.56603
E139D	24hr	ENSG00000072062.13	PRKACA	-0.0983787	0.781244	0.514388	0.107213
E139D	24hr	ENSG00000072071.16	ADGRL1	0.139948	0.550965	0.241774	0.258876
E139D	24hr	ENSG00000072110.13	ACTN1	0.0318403	0.931414	0.808085	0.0308572
E139D	24hr	ENSG00000072121.15	ZFYVE26	-0.289579	0.389165	0.127638	0.409866
E139D	24hr	ENSG00000072133.10	RPS6KA6	-0.0492861	0.910018	0.75779	0.0409502
E139D	24hr	ENSG00000072134.15	EPN2	-0.287787	0.130314	0.0240133	0.885008
E139D	24hr	ENSG00000072135.12	PTPN18	-0.356068	0.234906	0.0562769	0.629107
E139D	24hr	ENSG00000072195.14	SPEG	-0.894579	0.00711337	0.000741	2.14792	2.14792
E139D	24hr	ENSG00000072210.18	ALDH3A2	-0.172446	0.560036	0.249542	0.251784
E139D	24hr	ENSG00000072274.12	TFRC	0.71853	2.83e-12	2.05e-13	11.5485		11.5485
E139D	24hr	ENSG00000072310.16	SREBF1	0.185636	0.622682	0.309839	0.205734
E139D	24hr	ENSG00000072364.12	AFF4	0.320812	0.0110493	0.00120667	1.95666		1.95666
E139D	24hr	ENSG00000072401.14	UBE2D1	0.0345942	0.952111	0.859095	0.0213125
E139D	24hr	ENSG00000072415.8	MPP5	-0.286559	0.332158	0.0974045	0.478655
E139D	24hr	ENSG00000072422.16	RHOBTB1	-0.203773	0.690961	0.387853	0.160547
E139D	24hr	ENSG00000072501.17	SMC1A	0.078403	0.451144	0.165623	0.345685
E139D	24hr	ENSG00000072506.12	HSD17B10	0.0988064	0.789665	0.528025	0.102557
E139D	24hr	ENSG00000072518.20	MARK2	0.222301	0.203083	0.0452798	0.692327
E139D	24hr	ENSG00000072571.19	HMMR	-0.0227703	0.960206	0.881099	0.0176358
E139D	24hr	ENSG00000072609.17	CHFR	0.00440401	0.993897	0.980526	0.00265882
E139D	24hr	ENSG00000072682.18	P4HA2	0.0931939	0.844256	0.622894	0.0735257
E139D	24hr	ENSG00000072736.18	NFATC3	-0.256125	0.108466	0.0187678	0.964705
E139D	24hr	ENSG00000072756.16	TRNT1	0.366932	0.246743	0.0605866	0.607755
E139D	24hr	ENSG00000072778.19	ACADVL	0.163983	0.556622	0.246582	0.254439
E139D	24hr	ENSG00000072786.12	STK10	-0.0537262	0.923922	0.78987	0.0343647
E139D	24hr	ENSG00000072803.17	FBXW11	-0.0443658	0.894945	0.724523	0.0482038
E139D	24hr	ENSG00000072840.12	EVC	-0.346638	0.211992	0.0482403	0.673681
E139D	24hr	ENSG00000072849.10	DERL2	0.477334	0.0346641	0.00448185	1.46012		1.46012
E139D	24hr	ENSG00000072864.14	NDE1	-0.157007	0.627786	0.315316	0.202188
E139D	24hr	ENSG00000072954.6	TMEM38A	0.150646	0.746573	0.462136	0.126928
E139D	24hr	ENSG00000072958.8	AP1M1	0.144906	0.679698	0.373661	0.167684
E139D	24hr	ENSG00000073008.14	PVR	0.0303119	0.952071	0.858909	0.0213308
E139D	24hr	ENSG00000073050.11	XRCC1	0.189365	0.582141	0.269553	0.234972
E139D	24hr	ENSG00000073060.15	SCARB1	-0.187444	0.472456	0.180212	0.325639
E139D	24hr	ENSG00000073111.13	MCM2	0.0843416	0.794554	0.535762	0.0998767
E139D	24hr	ENSG00000073150.13	PANX2	-0.371335	0.412506	0.141187	0.38457
E139D	24hr	ENSG00000073169.13	SELENOO	-0.227006	0.312072	0.0878554	0.505746
E139D	24hr	ENSG00000073331.17	ALPK1	-0.314662	0.346582	0.104572	0.460194
E139D	24hr	ENSG00000073350.13	LLGL2	-0.318446	0.249634	0.061641	0.602696
E139D	24hr	ENSG00000073417.14	PDE8A	-0.237699	0.151129	0.0295032	0.820651
E139D	24hr	ENSG00000073464.11	CLCN4	0.184982	0.728156	0.435997	0.137775
E139D	24hr	ENSG00000073536.17	NLE1	0.637288	0.0140156	0.00157347	1.85339		1.85339
E139D	24hr	ENSG00000073578.16	SDHA	-0.014981	0.971514	0.912887	0.0125508
E139D	24hr	ENSG00000073584.18	SMARCE1	0.0905864	0.732491	0.442392	0.135198
E139D	24hr	ENSG00000073605.18	GSDMB	0.119378	0.826411	0.589821	0.0828039
E139D	24hr	ENSG00000073614.12	KDM5A	0.256757	0.0516062	0.00725885	1.2873
E139D	24hr	ENSG00000073670.13	ADAM11	-0.0459848	0.942552	0.835172	0.0256948
E139D	24hr	ENSG00000073711.10	PPP2R3A	0.221674	0.480782	0.18617	0.318052
E139D	24hr	ENSG00000073712.14	FERMT2	0.187158	0.568745	0.257367	0.245082
E139D	24hr	ENSG00000073792.15	IGF2BP2	-0.0863732	0.571028	0.259321	0.243342
E139D	24hr	ENSG00000073803.13	MAP3K13	-0.0930392	0.796494	0.538661	0.0988176
E139D	24hr	ENSG00000073849.14	ST6GAL1	-0.337085	0.224101	0.0523977	0.649556
E139D	24hr	ENSG00000073910.20	FRY	-0.21965	0.630017	0.317859	0.200648
E139D	24hr	ENSG00000073921.17	PICALM	-0.0401606	0.872003	0.676572	0.0594821
E139D	24hr	ENSG00000073969.18	NSF	-0.107666	0.751983	0.470073	0.123792
E139D	24hr	ENSG00000074047.21	GLI2	-0.256612	0.223038	0.0520244	0.651621
E139D	24hr	ENSG00000074054.17	CLASP1	-0.310929	0.0163684	0.00187604	1.78599	1.78599
E139D	24hr	ENSG00000074071.14	MRPS34	0.260113	0.157789	0.031377	0.801923
E139D	24hr	ENSG00000074181.8	NOTCH3	-0.168259	0.694207	0.39187	0.158511
E139D	24hr	ENSG00000074201.8	CLNS1A	0.0362639	0.888058	0.710158	0.0515585
E139D	24hr	ENSG00000074211.13	PPP2R2C	0.0330399	0.952713	0.860576	0.0210381
E139D	24hr	ENSG00000074219.13	TEAD2	-0.270935	0.471177	0.179348	0.326816
E139D	24hr	ENSG00000074266.19	EED	0.193033	0.611659	0.298824	0.213491
E139D	24hr	ENSG00000074319.12	TSG101	0.0548884	0.839761	0.613929	0.075844
E139D	24hr	ENSG00000074356.16	NCBP3	-0.0720215	0.833806	0.602932	0.0789348
E139D	24hr	ENSG00000074370.17	ATP2A3	-0.381254	0.535238	0.228413	0.271453
E139D	24hr	ENSG00000074410.13	CA12	-0.0154147	0.981308	0.942539	0.00819469
E139D	24hr	ENSG00000074416.13	MGLL	0.425614	0.336828	0.0997753	0.472592
E139D	24hr	ENSG00000074527.11	NTN4	-0.241146	0.621536	0.308742	0.206534
E139D	24hr	ENSG00000074582.12	BCS1L	-0.015188	0.980182	0.939038	0.00869346
E139D	24hr	ENSG00000074590.13	NUAK1	-0.359344	0.21701	0.0500027	0.66352
E139D	24hr	ENSG00000074603.18	DPP8	0.0103865	0.979652	0.937752	0.00892803
E139D	24hr	ENSG00000074621.13	SLC24A1	-0.362154	0.253095	0.0629642	0.596716
E139D	24hr	ENSG00000074657.13	ZNF532	0.0858434	0.857922	0.648763	0.0665522
E139D	24hr	ENSG00000074695.5	LMAN1	0.20678	0.113184	0.0198656	0.946216
E139D	24hr	ENSG00000074696.12	HACD3	0.0170493	0.921965	0.785316	0.0352855
E139D	24hr	ENSG00000074706.13	IPCEF1	0.127579	0.842091	0.61853	0.0746409
E139D	24hr	ENSG00000074755.14	ZZEF1	0.133513	0.564148	0.253127	0.248607
E139D	24hr	ENSG00000074800.13	ENO1	0.500971	6.8e-22	4.84e-23	21.1674		21.1674
E139D	24hr	ENSG00000074842.7	MYDGF	0.54764	0.000141	1.19e-05	3.84963		3.84963
E139D	24hr	ENSG00000074855.10	ANO8	-0.49575	0.226173	0.0531246	0.64556
E139D	24hr	ENSG00000074935.13	TUBE1	0.314568	0.441856	0.159602	0.35472
E139D	24hr	ENSG00000074964.16	ARHGEF10L	-0.348347	0.2397	0.0580077	0.620331
E139D	24hr	ENSG00000075043.18	KCNQ2	-0.461635	0.338989	0.10083	0.469815
E139D	24hr	ENSG00000075089.9	ACTR6	0.474182	0.051429	0.00722436	1.28879
E139D	24hr	ENSG00000075131.9	TIPIN	-0.00424698	0.99469	0.982857	0.00231241
E139D	24hr	ENSG00000075142.13	SRI	0.155113	0.63827	0.326807	0.194996
E139D	24hr	ENSG00000075151.20	EIF4G3	-0.0213204	0.853926	0.640943	0.0685799
E139D	24hr	ENSG00000075188.8	NUP37	0.150019	0.735625	0.446855	0.133343
E139D	24hr	ENSG00000075213.10	SEMA3A	0.266088	0.535961	0.229016	0.270867
E139D	24hr	ENSG00000075218.18	GTSE1	-0.052717	0.855449	0.644131	0.0678058
E139D	24hr	ENSG00000075223.13	SEMA3C	-0.307814	0.253911	0.0632783	0.595319
E139D	24hr	ENSG00000075234.16	TTC38	-0.27979	0.371577	0.117829	0.429952
E139D	24hr	ENSG00000075239.13	ACAT1	0.17312	0.544653	0.236376	0.26388
E139D	24hr	ENSG00000075240.16	GRAMD4	-0.246331	0.468908	0.177741	0.328912
E139D	24hr	ENSG00000075275.16	CELSR1	-0.202365	0.303746	0.08408	0.517489
E139D	24hr	ENSG00000075292.18	ZNF638	-0.182845	0.083703	0.0133585	1.07726
E139D	24hr	ENSG00000075303.12	SLC25A40	-0.401991	0.290715	0.0783014	0.536533
E139D	24hr	ENSG00000075336.11	TIMM21	-0.0495229	0.932273	0.810222	0.0304567
E139D	24hr	ENSG00000075340.22	ADD2	0.0662075	0.855486	0.644218	0.0677869
E139D	24hr	ENSG00000075391.16	RASAL2	-0.266315	0.0464416	0.00637629	1.33309	1.33309
E139D	24hr	ENSG00000075399.13	VPS9D1	-0.0866283	0.894207	0.723275	0.0485621
E139D	24hr	ENSG00000075407.18	ZNF37A	0.245226	0.131215	0.0242285	0.882017
E139D	24hr	ENSG00000075413.17	MARK3	0.0306218	0.913596	0.765734	0.0392457
E139D	24hr	ENSG00000075415.12	SLC25A3	0.293992	0.0155175	0.00176546	1.80918		1.80918
E139D	24hr	ENSG00000075420.12	FNDC3B	-0.20434	0.276479	0.0722657	0.558339
E139D	24hr	ENSG00000075426.11	FOSL2	0.481245	0.121825	0.0219157	0.914265
E139D	24hr	ENSG00000075539.14	FRYL	-0.232027	0.249936	0.0617591	0.60217
E139D	24hr	ENSG00000075568.16	TMEM131	-0.276778	0.0470788	0.00648122	1.32717	1.32717
E139D	24hr	ENSG00000075618.17	FSCN1	-0.0128063	0.970934	0.91113	0.0128103
E139D	24hr	ENSG00000075624.13	ACTB	0.011146	0.966383	0.897756	0.0148509
E139D	24hr	ENSG00000075643.5	MOCOS	-0.212437	0.678896	0.372693	0.168197
E139D	24hr	ENSG00000075651.15	PLD1	-0.228895	0.50566	0.204766	0.296142
E139D	24hr	ENSG00000075702.16	WDR62	0.18732	0.567941	0.256567	0.245697
E139D	24hr	ENSG00000075711.20	DLG1	-0.101765	0.565714	0.254513	0.247403
E139D	24hr	ENSG00000075785.12	RAB7A	-0.00923534	0.976065	0.926597	0.0105213
E139D	24hr	ENSG00000075790.10	BCAP29	-0.0938823	0.778402	0.509975	0.108796
E139D	24hr	ENSG00000075826.16	SEC31B	-0.217418	0.615808	0.302936	0.210555
E139D	24hr	ENSG00000075856.11	SART3	0.255591	0.353564	0.10829	0.451532
E139D	24hr	ENSG00000075891.21	PAX2	-0.167452	0.663394	0.355247	0.178228
E139D	24hr	ENSG00000075914.12	EXOSC7	0.279903	0.48339	0.187996	0.315703
E139D	24hr	ENSG00000075945.12	KIFAP3	-0.0963434	0.79945	0.543444	0.0972088
E139D	24hr	ENSG00000075975.15	MKRN2	-0.120094	0.810773	0.561927	0.0911009
E139D	24hr	ENSG00000076003.4	MCM6	0.0908931	0.695226	0.393172	0.157874
E139D	24hr	ENSG00000076043.9	REXO2	0.50783	0.0108276	0.00117981	1.96547		1.96547
E139D	24hr	ENSG00000076053.10	RBM7	0.309428	0.505792	0.20489	0.296028
E139D	24hr	ENSG00000076067.12	RBMS2	0.0355218	0.929392	0.802973	0.0318011
E139D	24hr	ENSG00000076108.11	BAZ2A	-0.0717163	0.736387	0.447921	0.132894
E139D	24hr	ENSG00000076201.14	PTPN23	0.175001	0.611259	0.298443	0.213775
E139D	24hr	ENSG00000076242.14	MLH1	0.068198	0.877488	0.688423	0.0567589
E139D	24hr	ENSG00000076248.10	UNG	0.162828	0.652319	0.34241	0.18554
E139D	24hr	ENSG00000076321.10	KLHL20	-0.241401	0.440662	0.158918	0.355894
E139D	24hr	ENSG00000076351.12	SLC46A1	-0.122448	0.814665	0.568758	0.0890208
E139D	24hr	ENSG00000076356.6	PLXNA2	-0.0613733	0.876743	0.686809	0.0571275
E139D	24hr	ENSG00000076382.16	SPAG5	-0.113994	0.76456	0.488574	0.116588
E139D	24hr	ENSG00000076513.16	ANKRD13A	-0.231084	0.456648	0.169339	0.340419
E139D	24hr	ENSG00000076554.15	TPD52	-0.0622216	0.864214	0.66063	0.0633785
E139D	24hr	ENSG00000076555.15	ACACB	-0.686452	0.00534356	0.000542	2.27217	2.27217
E139D	24hr	ENSG00000076604.14	TRAF4	0.363328	0.150944	0.0294531	0.821183
E139D	24hr	ENSG00000076641.4	PAG1	0.141578	0.740049	0.453026	0.13074
E139D	24hr	ENSG00000076650.6	GPATCH1	0.0662399	0.886457	0.707273	0.0523421
E139D	24hr	ENSG00000076685.18	NT5C2	-0.221869	0.351842	0.10739	0.453652
E139D	24hr	ENSG00000076706.16	MCAM	-0.0844192	0.808553	0.558434	0.0922915
E139D	24hr	ENSG00000076716.8	GPC4	-0.133621	0.702784	0.40295	0.153178
E139D	24hr	ENSG00000076770.14	MBNL3	-0.104295	0.784169	0.519096	0.10559
E139D	24hr	ENSG00000076826.9	CAMSAP3	0.0308042	0.955827	0.868937	0.0196205
E139D	24hr	ENSG00000076924.11	XAB2	0.0448549	0.94987	0.853315	0.0223356
E139D	24hr	ENSG00000076928.17	ARHGEF1	0.170225	0.732644	0.442633	0.135107
E139D	24hr	ENSG00000076944.15	STXBP2	0.288149	0.51107	0.208937	0.29152
E139D	24hr	ENSG00000076984.17	MAP2K7	0.0792513	0.81611	0.571505	0.0882512
E139D	24hr	ENSG00000077044.10	DGKD	-0.15231	0.641727	0.330409	0.19265
E139D	24hr	ENSG00000077063.10	CTTNBP2	-0.0791075	0.868216	0.668925	0.0613723
E139D	24hr	ENSG00000077092.18	RARB	-0.971566	5.43e-06	4.25e-07	5.26538	5.26538
E139D	24hr	ENSG00000077097.15	TOP2B	0.111675	0.588667	0.275664	0.23013
E139D	24hr	ENSG00000077147.14	TM9SF3	0.073529	0.737831	0.449899	0.132043
E139D	24hr	ENSG00000077150.18	NFKB2	0.57946	0.0874143	0.0141303	1.05842
E139D	24hr	ENSG00000077152.9	UBE2T	0.280684	0.472015	0.179902	0.326044
E139D	24hr	ENSG00000077157.21	PPP1R12B	-0.363838	0.0933994	0.0154106	1.02966
E139D	24hr	ENSG00000077232.17	DNAJC10	-0.0495074	0.869573	0.671671	0.0606941
E139D	24hr	ENSG00000077235.17	GTF3C1	-0.0537191	0.847947	0.629561	0.0716314
E139D	24hr	ENSG00000077238.13	IL4R	0.194679	0.674504	0.367686	0.171015
E139D	24hr	ENSG00000077254.14	USP33	-0.0145785	0.966573	0.898747	0.0147653
E139D	24hr	ENSG00000077264.14	PAK3	-0.205905	0.533861	0.227282	0.272572
E139D	24hr	ENSG00000077312.8	SNRPA	0.399474	0.014001	0.00157155	1.85384		1.85384
E139D	24hr	ENSG00000077348.8	EXOSC5	0.195574	0.573178	0.261275	0.241711
E139D	24hr	ENSG00000077380.15	DYNC1I2	-0.0775202	0.823332	0.58426	0.0844252
E139D	24hr	ENSG00000077454.15	LRCH4	0.476079	0.277837	0.0728263	0.55621
E139D	24hr	ENSG00000077458.12	FAM76B	0.166346	0.638197	0.326738	0.195045
E139D	24hr	ENSG00000077463.14	SIRT6	0.659413	0.0183459	0.00213977	1.73646		1.73646
E139D	24hr	ENSG00000077514.8	POLD3	-0.000618	0.99884	0.996411	0.000504097
E139D	24hr	ENSG00000077522.12	ACTN2	-0.124769	0.809589	0.560117	0.0917354
E139D	24hr	ENSG00000077549.17	CAPZB	-0.0645048	0.793993	0.534893	0.100183
E139D	24hr	ENSG00000077585.13	GPR137B	-0.0506596	0.926917	0.797026	0.0329593
E139D	24hr	ENSG00000077616.10	NAALAD2	-0.527356	0.0283955	0.0035451	1.54675	1.54675
E139D	24hr	ENSG00000077684.15	JADE1	0.175512	0.587685	0.274718	0.230855
E139D	24hr	ENSG00000077713.18	SLC25A43	-0.0330795	0.947153	0.846432	0.0235799
E139D	24hr	ENSG00000077721.15	UBE2A	0.346869	0.152897	0.0299886	0.8156
E139D	24hr	ENSG00000077782.19	FGFR1	0.0907014	0.740867	0.45417	0.13026
E139D	24hr	ENSG00000077942.18	FBLN1	-0.392111	0.0043512	0.000433	2.36139	2.36139
E139D	24hr	ENSG00000078018.19	MAP2	-0.259208	0.423464	0.147987	0.373184
E139D	24hr	ENSG00000078043.15	PIAS2	-0.20844	0.461714	0.172775	0.335627
E139D	24hr	ENSG00000078053.16	AMPH	-0.641422	0.0731368	0.011237	1.13586
E139D	24hr	ENSG00000078061.12	ARAF	-0.156431	0.652185	0.342281	0.185629
E139D	24hr	ENSG00000078070.12	MCCC1	-0.364562	0.217721	0.0502367	0.6621
E139D	24hr	ENSG00000078081.7	LAMP3	0.178987	0.668352	0.360815	0.174995
E139D	24hr	ENSG00000078114.18	NEBL	-0.412996	0.0710714	0.0108341	1.14831
E139D	24hr	ENSG00000078124.11	ACER3	0.0262408	0.930897	0.806762	0.0310985
E139D	24hr	ENSG00000078140.13	UBE2K	0.0206074	0.933759	0.813825	0.0297652
E139D	24hr	ENSG00000078142.12	PIK3C3	-0.0263915	0.956462	0.870713	0.0193322
E139D	24hr	ENSG00000078177.13	N4BP2	-0.0131933	0.974906	0.923604	0.0110373
E139D	24hr	ENSG00000078237.6	TIGAR	-0.377601	0.252148	0.0625956	0.598345
E139D	24hr	ENSG00000078246.16	TULP3	-0.0296934	0.944845	0.840579	0.0246393
E139D	24hr	ENSG00000078269.14	SYNJ2	0.414411	0.0232369	0.00280804	1.63382		1.63382
E139D	24hr	ENSG00000078304.19	PPP2R5C	-0.0203574	0.958978	0.87786	0.0181913
E139D	24hr	ENSG00000078319.9	PMS2P1	-0.569157	0.192557	0.0418153	0.715442
E139D	24hr	ENSG00000078369.17	GNB1	0.0335966	0.831802	0.599215	0.0799801
E139D	24hr	ENSG00000078399.17	HOXA9	-0.220894	0.676373	0.369826	0.169814
E139D	24hr	ENSG00000078403.16	MLLT10	-0.364559	0.0250013	0.00305681	1.60204	1.60204
E139D	24hr	ENSG00000078487.17	ZCWPW1	0.237574	0.60679	0.293868	0.216962
E139D	24hr	ENSG00000078618.21	NRDC	-0.159518	0.394638	0.130777	0.403801
E139D	24hr	ENSG00000078668.13	VDAC3	0.100022	0.715177	0.418828	0.145586
E139D	24hr	ENSG00000078674.17	PCM1	0.00292239	0.990223	0.969679	0.00426691
E139D	24hr	ENSG00000078687.17	TNRC6C	0.0906618	0.650179	0.339998	0.186967
E139D	24hr	ENSG00000078699.21	CBFA2T2	-0.21608	0.163432	0.0329636	0.786662
E139D	24hr	ENSG00000078747.14	ITCH	0.0275717	0.923568	0.789084	0.034531
E139D	24hr	ENSG00000078804.12	TP53INP2	-0.0221192	0.975904	0.926209	0.0105928
E139D	24hr	ENSG00000078808.16	SDF4	0.207333	0.373783	0.119054	0.42738
E139D	24hr	ENSG00000078900.14	TP73	-0.309151	0.299754	0.082277	0.523236
E139D	24hr	ENSG00000078902.15	TOLLIP	0.15079	0.746668	0.462323	0.126872
E139D	24hr	ENSG00000078967.12	UBE2D4	0.0827849	0.890498	0.71564	0.0503668
E139D	24hr	ENSG00000079102.16	RUNX1T1	-0.3897	0.178211	0.0373216	0.749067
E139D	24hr	ENSG00000079134.11	THOC1	0.133393	0.710797	0.413017	0.148254
E139D	24hr	ENSG00000079150.17	FKBP7	0.211062	0.605072	0.292137	0.218193
E139D	24hr	ENSG00000079156.16	OSBPL6	-0.0496751	0.901416	0.738715	0.0450745
E139D	24hr	ENSG00000079215.13	SLC1A3	0.132592	0.721201	0.426779	0.141944
E139D	24hr	ENSG00000079246.15	XRCC5	0.281719	0.00111777	0.000102	2.95165		2.95165
E139D	24hr	ENSG00000079257.7	LXN	0.328674	0.516967	0.213552	0.286537
E139D	24hr	ENSG00000079277.19	MKNK1	-0.11517	0.81205	0.56417	0.0904172
E139D	24hr	ENSG00000079308.16	TNS1	-0.439637	0.195612	0.0428207	0.708604
E139D	24hr	ENSG00000079313.13	REXO1	0.414688	0.110926	0.019328	0.954968
E139D	24hr	ENSG00000079332.14	SAR1A	0.288414	0.198011	0.043599	0.703311
E139D	24hr	ENSG00000079335.18	CDC14A	-0.119058	0.742034	0.455935	0.129576
E139D	24hr	ENSG00000079387.13	SENP1	-0.187776	0.41767	0.144366	0.379167
E139D	24hr	ENSG00000079432.7	CIC	-0.470602	0.0120103	0.00132398	1.92045	1.92045
E139D	24hr	ENSG00000079435.9	LIPE	-0.410825	0.316833	0.0900534	0.49917
E139D	24hr	ENSG00000079459.12	FDFT1	-0.0385051	0.946572	0.844929	0.0238464
E139D	24hr	ENSG00000079462.7	PAFAH1B3	-0.0950985	0.850163	0.633739	0.0704978
E139D	24hr	ENSG00000079482.12	OPHN1	-0.209471	0.419959	0.145812	0.376793
E139D	24hr	ENSG00000079616.12	KIF22	0.365492	0.131015	0.0241766	0.882679
E139D	24hr	ENSG00000079691.17	CARMIL1	-0.398298	0.0381349	0.00502379	1.41868	1.41868
E139D	24hr	ENSG00000079739.15	PGM1	-0.0263807	0.953752	0.863318	0.0205644
E139D	24hr	ENSG00000079785.14	DDX1	0.308161	0.0232098	0.0028043	1.63433		1.63433
E139D	24hr	ENSG00000079805.16	DNM2	-0.0779745	0.737679	0.44965	0.132133
E139D	24hr	ENSG00000079819.18	EPB41L2	-0.0129748	0.96554	0.895341	0.0152296
E139D	24hr	ENSG00000079841.18	RIMS1	0.34364	0.380809	0.122945	0.419293
E139D	24hr	ENSG00000079931.14	MOXD1	-0.0681647	0.886159	0.706691	0.0524883
E139D	24hr	ENSG00000079950.13	STX7	-0.29151	0.280927	0.0741496	0.551406
E139D	24hr	ENSG00000079974.17	RABL2B	0.340386	0.428457	0.151104	0.368093
E139D	24hr	ENSG00000079999.13	KEAP1	-0.0638212	0.877108	0.687616	0.0569468
E139D	24hr	ENSG00000080189.14	SLC35C2	-0.0893687	0.840957	0.616289	0.0752263
E139D	24hr	ENSG00000080200.9	CRYBG3	-0.123217	0.756771	0.477043	0.121036
E139D	24hr	ENSG00000080298.15	RFX3	-0.386924	0.0440372	0.00597402	1.35618	1.35618
E139D	24hr	ENSG00000080345.17	RIF1	0.1743	0.106634	0.018354	0.972103
E139D	24hr	ENSG00000080371.5	RAB21	0.246187	0.257814	0.0648	0.588693
E139D	24hr	ENSG00000080493.15	SLC4A4	-0.628245	0.0757719	0.0117552	1.12049
E139D	24hr	ENSG00000080503.22	SMARCA2	-0.374344	0.0940492	0.0155608	1.02664
E139D	24hr	ENSG00000080546.13	SESN1	-0.213996	0.360353	0.111849	0.443272
E139D	24hr	ENSG00000080561.13	MID2	-0.0966869	0.837223	0.609406	0.077159
E139D	24hr	ENSG00000080573.6	COL5A3	0.872314	0.0022718	0.000216	2.64363		2.64363
E139D	24hr	ENSG00000080603.16	SRCAP	-0.133508	0.788053	0.525327	0.103445
E139D	24hr	ENSG00000080608.9	PUM3	0.157739	0.445796	0.162185	0.350864
E139D	24hr	ENSG00000080802.18	CNOT4	0.0405033	0.902605	0.741346	0.0445021
E139D	24hr	ENSG00000080815.18	PSEN1	-0.249259	0.306042	0.0851303	0.514219
E139D	24hr	ENSG00000080819.6	CPOX	0.181516	0.690122	0.386886	0.161074
E139D	24hr	ENSG00000080822.16	CLDND1	-0.147781	0.733617	0.444068	0.13453
E139D	24hr	ENSG00000080823.22	MOK	0.0353028	0.959156	0.878374	0.0181107
E139D	24hr	ENSG00000080824.18	HSP90AA1	0.478799	1.08e-21	7.7e-23	20.9664		20.9664
E139D	24hr	ENSG00000080839.11	RBL1	0.0475907	0.854908	0.643043	0.0680808
E139D	24hr	ENSG00000080845.17	DLGAP4	0.210461	0.438672	0.15763	0.35786
E139D	24hr	ENSG00000080854.14	IGSF9B	-0.196455	0.74348	0.457745	0.128731
E139D	24hr	ENSG00000080947.14	CROCCP3	-0.36323	0.284068	0.0754795	0.546578
E139D	24hr	ENSG00000080986.12	NDC80	-0.145593	0.69492	0.392765	0.158065
E139D	24hr	ENSG00000081014.10	AP4E1	-0.103003	0.838371	0.61139	0.076564
E139D	24hr	ENSG00000081019.13	RSBN1	0.345856	0.245518	0.0601171	0.609916
E139D	24hr	ENSG00000081026.18	MAGI3	-0.170576	0.367406	0.115501	0.434854
E139D	24hr	ENSG00000081052.11	COL4A4	-0.149506	0.763401	0.486882	0.117247
E139D	24hr	ENSG00000081059.19	TCF7	-0.357909	0.290271	0.0781172	0.537196
E139D	24hr	ENSG00000081087.14	OSTM1	-0.218358	0.539811	0.232274	0.267758
E139D	24hr	ENSG00000081154.11	PCNP	-0.0331139	0.933844	0.814014	0.0297258
E139D	24hr	ENSG00000081177.18	EXD2	-0.0475332	0.931611	0.808602	0.0307655
E139D	24hr	ENSG00000081181.7	ARG2	-0.0338562	0.962346	0.887303	0.0166687
E139D	24hr	ENSG00000081189.15	MEF2C	0.139349	0.824023	0.585334	0.0840606
E139D	24hr	ENSG00000081307.12	UBA5	0.00600707	0.991712	0.973804	0.00361454
E139D	24hr	ENSG00000081320.10	STK17B	-0.264094	0.534508	0.227857	0.272046
E139D	24hr	ENSG00000081377.16	CDC14B	-0.304904	0.0967486	0.0161375	1.01436
E139D	24hr	ENSG00000081386.12	ZNF510	0.0109294	0.985504	0.954711	0.00634179
E139D	24hr	ENSG00000081479.12	LRP2	-0.263519	0.558211	0.247906	0.253201
E139D	24hr	ENSG00000081665.13	ZNF506	0.0629426	0.921126	0.783382	0.0356809
E139D	24hr	ENSG00000081692.12	JMJD4	-0.0983339	0.83892	0.612498	0.0762795
E139D	24hr	ENSG00000081721.11	DUSP12	0.0306908	0.964289	0.892046	0.0157929
E139D	24hr	ENSG00000081760.16	AACS	-0.119409	0.777329	0.508364	0.109395
E139D	24hr	ENSG00000081791.8	KIAA0141	-0.105372	0.835889	0.606828	0.0778512
E139D	24hr	ENSG00000081803.15	CADPS2	-0.3317	0.110744	0.0192857	0.955681
E139D	24hr	ENSG00000081870.11	HSPB11	0.135591	0.728534	0.436459	0.13755
E139D	24hr	ENSG00000081913.13	PHLPP1	-0.183083	0.305831	0.085022	0.514519
E139D	24hr	ENSG00000081923.11	ATP8B1	-0.183427	0.735033	0.445956	0.133693
E139D	24hr	ENSG00000082014.16	SMARCD3	-0.249754	0.429307	0.151633	0.367232
E139D	24hr	ENSG00000082068.8	WDR70	-0.168424	0.34815	0.105389	0.458234
E139D	24hr	ENSG00000082146.12	STRADB	-0.138234	0.806184	0.554673	0.0935659
E139D	24hr	ENSG00000082153.17	BZW1	0.0958316	0.802552	0.54836	0.0955268
E139D	24hr	ENSG00000082175.14	PGR	-0.299389	0.545619	0.237202	0.263111
E139D	24hr	ENSG00000082212.12	ME2	0.139574	0.669207	0.361823	0.17444
E139D	24hr	ENSG00000082213.17	C5orf22	0.0845446	0.84653	0.627069	0.0723574
E139D	24hr	ENSG00000082258.12	CCNT2	0.0703869	0.847955	0.629581	0.0716274
E139D	24hr	ENSG00000082269.16	FAM135A	-0.128563	0.619889	0.307034	0.207686
E139D	24hr	ENSG00000082293.12	COL19A1	-0.161153	0.739788	0.452646	0.130893
E139D	24hr	ENSG00000082397.17	EPB41L3	-0.142319	0.60627	0.293335	0.217334
E139D	24hr	ENSG00000082438.15	COBLL1	-0.52193	0.00965415	0.00103795	2.01529	2.01529
E139D	24hr	ENSG00000082458.11	DLG3	-0.417031	0.056151	0.00806047	1.25064
E139D	24hr	ENSG00000082497.11	SERTAD4	-0.206781	0.679057	0.372881	0.168094
E139D	24hr	ENSG00000082512.14	TRAF5	-0.195238	0.65518	0.345708	0.183639
E139D	24hr	ENSG00000082515.17	MRPL22	0.107532	0.817888	0.574565	0.0873061
E139D	24hr	ENSG00000082516.8	GEMIN5	-0.183944	0.582491	0.269933	0.234711
E139D	24hr	ENSG00000082641.15	NFE2L1	-0.0848364	0.790272	0.529015	0.102224
E139D	24hr	ENSG00000082684.14	SEMA5B	-0.328331	0.455344	0.168489	0.34166
E139D	24hr	ENSG00000082701.14	GSK3B	-0.383555	0.00147463	0.000136	2.83132	2.83132
E139D	24hr	ENSG00000082781.11	ITGB5	-0.0956403	0.843247	0.620946	0.0740451
E139D	24hr	ENSG00000082805.19	ERC1	-0.252755	0.011954	0.00131703	1.92249	1.92249
E139D	24hr	ENSG00000082898.16	XPO1	-0.0110879	0.95745	0.873769	0.0188838
E139D	24hr	ENSG00000082996.19	RNF13	-0.0477535	0.891258	0.717277	0.0499965
E139D	24hr	ENSG00000083067.22	TRPM3	-0.171988	0.765762	0.490401	0.115906
E139D	24hr	ENSG00000083093.9	PALB2	-0.0425248	0.939509	0.827527	0.0270993
E139D	24hr	ENSG00000083097.14	DOPEY1	-0.395881	0.0180187	0.00209527	1.74428	1.74428
E139D	24hr	ENSG00000083099.10	LYRM2	0.544411	0.000808	7.24e-05	3.09247		3.09247
E139D	24hr	ENSG00000083123.14	BCKDHB	-0.282484	0.252734	0.062839	0.597337
E139D	24hr	ENSG00000083168.9	KAT6A	0.0124229	0.958175	0.875621	0.0185552
E139D	24hr	ENSG00000083223.17	ZCCHC6	-0.0754294	0.868449	0.669403	0.0612557
E139D	24hr	ENSG00000083290.19	ULK2	-0.357735	0.288789	0.0774478	0.53942
E139D	24hr	ENSG00000083312.17	TNPO1	0.122471	0.499728	0.200094	0.301266
E139D	24hr	ENSG00000083444.16	PLOD1	0.0343862	0.92871	0.801412	0.0321199
E139D	24hr	ENSG00000083454.21	P2RX5	0.0873766	0.882372	0.698835	0.0543481
E139D	24hr	ENSG00000083457.11	ITGAE	0.00309389	0.99627	0.988105	0.0016228
E139D	24hr	ENSG00000083520.14	DIS3	0.167324	0.481662	0.186777	0.317257
E139D	24hr	ENSG00000083535.15	PIBF1	-0.290512	0.0549346	0.00784071	1.26015
E139D	24hr	ENSG00000083544.13	TDRD3	-0.43716	0.035246	0.0045733	1.45289	1.45289
E139D	24hr	ENSG00000083635.7	NUFIP1	-0.152444	0.732175	0.441883	0.135385
E139D	24hr	ENSG00000083642.18	PDS5B	-0.181731	0.221238	0.051417	0.65514
E139D	24hr	ENSG00000083720.12	OXCT1	0.19288	0.400584	0.134204	0.397307
E139D	24hr	ENSG00000083750.12	RRAGB	0.00749882	0.99042	0.970242	0.00418041
E139D	24hr	ENSG00000083799.17	CYLD	-0.0696107	0.878664	0.691062	0.0561771
E139D	24hr	ENSG00000083807.9	SLC27A5	-0.0585703	0.934897	0.816402	0.0292365
E139D	24hr	ENSG00000083812.11	ZNF324	0.239986	0.561673	0.251066	0.250517
E139D	24hr	ENSG00000083817.8	ZNF416	0.500141	0.214279	0.0490585	0.66902
E139D	24hr	ENSG00000083828.15	ZNF586	-0.447596	0.01463	0.00165153	1.83475	1.83475
E139D	24hr	ENSG00000083838.15	ZNF446	0.0367181	0.957789	0.874597	0.0187299
E139D	24hr	ENSG00000083844.10	ZNF264	0.038299	0.940927	0.830989	0.0264438
E139D	24hr	ENSG00000083845.8	RPS5	0.199952	0.0176628	0.00204724	1.75294
E139D	24hr	ENSG00000083857.13	FAT1	-0.319935	0.00364828	0.000358	2.43791	2.43791
E139D	24hr	ENSG00000083896.12	YTHDC1	0.223995	0.383264	0.124324	0.416502
E139D	24hr	ENSG00000083937.8	CHMP2B	0.525036	0.0107876	0.00117491	1.96708		1.96708
E139D	24hr	ENSG00000084070.11	SMAP2	0.346065	0.180222	0.037932	0.744192
E139D	24hr	ENSG00000084072.16	PPIE	0.568845	0.00901693	0.000962	2.04494		2.04494
E139D	24hr	ENSG00000084073.8	ZMPSTE24	0.277011	0.18928	0.0407456	0.722896
E139D	24hr	ENSG00000084090.13	STARD7	0.136215	0.493241	0.195344	0.306941
E139D	24hr	ENSG00000084092.6	NOA1	-0.0218949	0.974159	0.92137	0.01137
E139D	24hr	ENSG00000084093.16	REST	0.024928	0.941854	0.833387	0.0260166
E139D	24hr	ENSG00000084112.14	SSH1	-0.259331	0.322625	0.0927161	0.491302
E139D	24hr	ENSG00000084207.15	GSTP1	-0.0344056	0.851611	0.636443	0.0697589
E139D	24hr	ENSG00000084234.16	APLP2	0.122978	0.391163	0.128835	0.407643
E139D	24hr	ENSG00000084444.13	FAM234B	0.0905606	0.880629	0.695157	0.055207
E139D	24hr	ENSG00000084453.16	SLCO1A2	-0.0561577	0.907632	0.752455	0.0420903
E139D	24hr	ENSG00000084463.7	WBP11	0.248202	0.178083	0.0372711	0.749379
E139D	24hr	ENSG00000084623.11	EIF3I	0.192165	0.139635	0.0263971	0.855006
E139D	24hr	ENSG00000084628.9	NKAIN1	0.278755	0.554702	0.244788	0.255941
E139D	24hr	ENSG00000084652.15	TXLNA	0.00605865	0.987597	0.961705	0.00542036
E139D	24hr	ENSG00000084676.15	NCOA1	-0.398982	0.000694	6.18e-05	3.1585	3.1585
E139D	24hr	ENSG00000084693.15	AGBL5	-0.0493781	0.923222	0.78825	0.0346938
E139D	24hr	ENSG00000084710.13	EFR3B	0.125927	0.792746	0.532933	0.100866
E139D	24hr	ENSG00000084731.14	KIF3C	0.125726	0.788053	0.525328	0.103445
E139D	24hr	ENSG00000084733.10	RAB10	-0.24409	0.0734315	0.0112924	1.13412
E139D	24hr	ENSG00000084754.10	HADHA	0.193506	0.323634	0.093215	0.489946
E139D	24hr	ENSG00000084764.10	MAPRE3	-0.320221	0.380252	0.122628	0.419928
E139D	24hr	ENSG00000084774.13	CAD	0.231478	0.175935	0.0366397	0.754648
E139D	24hr	ENSG00000085063.14	CD59	-0.00451942	0.990554	0.970604	0.00412168
E139D	24hr	ENSG00000085117.11	CD82	-0.0522767	0.949313	0.851875	0.0225905
E139D	24hr	ENSG00000085185.15	BCORL1	-0.313612	0.115272	0.0203589	0.938276
E139D	24hr	ENSG00000085224.21	ATRX	-0.152059	0.0661148	0.0098787	1.1797
E139D	24hr	ENSG00000085231.13	AK6	0.0647616	0.911357	0.760915	0.0403114
E139D	24hr	ENSG00000085274.15	MYNN	0.157607	0.752991	0.471421	0.12321
E139D	24hr	ENSG00000085276.17	MECOM	-0.542872	4.81e-07	3.66e-08	6.31774	6.31774
E139D	24hr	ENSG00000085365.17	SCAMP1	-0.098446	0.752224	0.470456	0.123653
E139D	24hr	ENSG00000085377.13	PREP	0.0706959	0.869586	0.671703	0.0606873
E139D	24hr	ENSG00000085382.11	HACE1	-0.354994	0.131638	0.0243325	0.880619
E139D	24hr	ENSG00000085415.15	SEH1L	0.0685921	0.869301	0.670999	0.06083
E139D	24hr	ENSG00000085433.15	WDR47	-0.223471	0.569752	0.258206	0.244314
E139D	24hr	ENSG00000085449.14	WDFY1	-0.22417	0.507347	0.206177	0.294695
E139D	24hr	ENSG00000085465.12	OVGP1	0.29059	0.453239	0.167065	0.343672
E139D	24hr	ENSG00000085491.15	SLC25A24	-0.0241954	0.960671	0.882197	0.0174252
E139D	24hr	ENSG00000085511.19	MAP3K4	-0.202524	0.380648	0.122852	0.419477
E139D	24hr	ENSG00000085514.15	PILRA	0.0538505	0.943964	0.838726	0.0250443
E139D	24hr	ENSG00000085563.14	ABCB1	0.612453	0.026873	0.00332253	1.57068		1.57068
E139D	24hr	ENSG00000085644.13	ZNF213	0.14199	0.774465	0.503983	0.110998
E139D	24hr	ENSG00000085662.13	AKR1B1	0.181482	0.542354	0.234389	0.265717
E139D	24hr	ENSG00000085719.12	CPNE3	-0.0531829	0.874547	0.681837	0.0582169
E139D	24hr	ENSG00000085721.12	RRN3	0.0416801	0.935229	0.817368	0.0290819
E139D	24hr	ENSG00000085733.15	CTTN	-0.0194985	0.948835	0.850817	0.0228093
E139D	24hr	ENSG00000085741.12	WNT11	-0.518352	0.107553	0.0185564	0.968376
E139D	24hr	ENSG00000085760.14	MTIF2	0.399117	0.0384067	0.00506496	1.41559		1.41559
E139D	24hr	ENSG00000085788.13	DDHD2	-0.147839	0.681845	0.376322	0.166314
E139D	24hr	ENSG00000085831.15	TTC39A	0.0634838	0.908514	0.754354	0.0416683
E139D	24hr	ENSG00000085832.16	EPS15	0.0460352	0.865674	0.663818	0.0626456
E139D	24hr	ENSG00000085840.12	ORC1	-0.0365213	0.951712	0.858084	0.0214944
E139D	24hr	ENSG00000085871.8	MGST2	0.027729	0.96479	0.893424	0.0155672
E139D	24hr	ENSG00000085872.14	CHERP	-0.186973	0.503833	0.20344	0.297713
E139D	24hr	ENSG00000085978.21	ATG16L1	-0.0482615	0.941732	0.833078	0.0260725
E139D	24hr	ENSG00000085982.13	USP40	0.0617843	0.903126	0.742541	0.0442515
E139D	24hr	ENSG00000085998.13	POMGNT1	0.0450589	0.921371	0.783938	0.0355654
E139D	24hr	ENSG00000085999.11	RAD54L	-0.138068	0.664191	0.356133	0.177707
E139D	24hr	ENSG00000086015.20	MAST2	-0.0489558	0.849613	0.632742	0.0707789
E139D	24hr	ENSG00000086061.15	DNAJA1	0.547182	6.28e-05	5.15e-06	4.202		4.202
E139D	24hr	ENSG00000086062.12	B4GALT1	0.0436493	0.937314	0.822293	0.028115
E139D	24hr	ENSG00000086065.13	CHMP5	0.0629188	0.909586	0.756651	0.0411561
E139D	24hr	ENSG00000086102.18	NFX1	-0.108479	0.737148	0.448921	0.132445
E139D	24hr	ENSG00000086189.9	DIMT1	0.357006	0.272977	0.0708272	0.563874
E139D	24hr	ENSG00000086200.16	IPO11	-0.000862	0.998536	0.99529	0.00063627
E139D	24hr	ENSG00000086232.12	EIF2AK1	-0.268049	0.150688	0.0293874	0.821921
E139D	24hr	ENSG00000086289.11	EPDR1	0.121242	0.812607	0.565197	0.0901195
E139D	24hr	ENSG00000086300.15	SNX10	-0.0578049	0.906822	0.750572	0.0424778
E139D	24hr	ENSG00000086475.14	SEPHS1	0.0482677	0.929849	0.80404	0.0315875
E139D	24hr	ENSG00000086504.15	MRPL28	0.186637	0.50829	0.206835	0.293888
E139D	24hr	ENSG00000086544.2	ITPKC	0.163186	0.733709	0.444217	0.134476
E139D	24hr	ENSG00000086589.11	RBM22	0.276695	0.38466	0.125072	0.414923
E139D	24hr	ENSG00000086598.10	TMED2	0.314398	0.0579323	0.008376	1.23708
E139D	24hr	ENSG00000086619.13	ERO1B	0.24026	0.490869	0.193658	0.309034
E139D	24hr	ENSG00000086666.18	ZFAND6	-0.10433	0.685699	0.381258	0.163866
E139D	24hr	ENSG00000086712.12	TXLNG	0.277057	0.270268	0.0697241	0.568205
E139D	24hr	ENSG00000086758.15	HUWE1	-0.102122	0.205116	0.0459339	0.688001
E139D	24hr	ENSG00000086827.8	ZW10	0.0768708	0.880087	0.694074	0.0554742
E139D	24hr	ENSG00000086848.14	ALG9	-0.0844179	0.88834	0.710684	0.0514207
E139D	24hr	ENSG00000087008.15	ACOX3	0.153641	0.773096	0.501788	0.111766
E139D	24hr	ENSG00000087053.18	MTMR2	0.0919292	0.778385	0.509939	0.108805
E139D	24hr	ENSG00000087074.7	PPP1R15A	1.01871	8.72e-06	6.88e-07	5.0594		5.0594
E139D	24hr	ENSG00000087076.8	HSD17B14	-0.227164	0.695604	0.393634	0.157638
E139D	24hr	ENSG00000087077.13	TRIP6	0.120983	0.687587	0.383621	0.162672
E139D	24hr	ENSG00000087085.13	ACHE	0.314709	0.627081	0.31461	0.202676
E139D	24hr	ENSG00000087086.14	FTL	0.0663833	0.779332	0.51142	0.108277
E139D	24hr	ENSG00000087087.19	SRRT	0.188941	0.402126	0.135065	0.395638
E139D	24hr	ENSG00000087088.19	BAX	-0.173554	0.648738	0.338265	0.187931
E139D	24hr	ENSG00000087095.12	NLK	-0.213115	0.385339	0.125428	0.414157
E139D	24hr	ENSG00000087111.20	PIGS	-0.161191	0.609122	0.296212	0.215296
E139D	24hr	ENSG00000087116.14	ADAMTS2	-0.3771	0.224155	0.0524192	0.649452
E139D	24hr	ENSG00000087152.15	ATXN7L3	0.318866	0.282398	0.0747696	0.549139
E139D	24hr	ENSG00000087157.18	PGS1	0.0613698	0.897114	0.729197	0.0471525
E139D	24hr	ENSG00000087191.12	PSMC5	0.203653	0.354802	0.108951	0.450014
E139D	24hr	ENSG00000087206.16	UIMC1	-0.176703	0.528385	0.222663	0.277049
E139D	24hr	ENSG00000087245.12	MMP2	-0.286956	0.549699	0.24064	0.259875
E139D	24hr	ENSG00000087253.12	LPCAT2	-0.0352799	0.947998	0.848544	0.0231926
E139D	24hr	ENSG00000087263.16	OGFOD1	0.601885	0.000275	2.35e-05	3.56131		3.56131
E139D	24hr	ENSG00000087266.15	SH3BP2	0.00145234	0.998188	0.994275	0.000787839
E139D	24hr	ENSG00000087269.15	NOP14	0.523569	0.00097	8.77e-05	3.01341		3.01341
E139D	24hr	ENSG00000087274.16	ADD1	0.00818129	0.98188	0.944235	0.00794178
E139D	24hr	ENSG00000087299.11	L2HGDH	0.00261534	0.996045	0.987461	0.00172107
E139D	24hr	ENSG00000087301.8	TXNDC16	-0.52291	0.0178555	0.00207348	1.74823	1.74823
E139D	24hr	ENSG00000087302.8	C14orf166	0.216914	0.431453	0.152993	0.365066
E139D	24hr	ENSG00000087303.17	NID2	-0.150292	0.785507	0.521293	0.10485
E139D	24hr	ENSG00000087338.4	GMCL1	0.106179	0.713615	0.416835	0.146536
E139D	24hr	ENSG00000087365.15	SF3B2	0.326335	0.000184	1.55e-05	3.73542		3.73542
E139D	24hr	ENSG00000087448.9	KLHL42	-0.0964119	0.738305	0.450574	0.131764
E139D	24hr	ENSG00000087460.24	GNAS	-0.0288323	0.870318	0.673159	0.0603219
E139D	24hr	ENSG00000087470.17	DNM1L	-0.0560804	0.7745	0.504068	0.110978
E139D	24hr	ENSG00000087502.17	ERGIC2	0.206496	0.313638	0.0885915	0.503571
E139D	24hr	ENSG00000087510.6	TFAP2C	-0.267675	0.618359	0.30553	0.20876
E139D	24hr	ENSG00000087586.17	AURKA	-0.253476	0.451538	0.165894	0.345306
E139D	24hr	ENSG00000087842.10	PIR	-0.234898	0.485876	0.189952	0.313474
E139D	24hr	ENSG00000087884.14	AAMDC	-0.307938	0.228798	0.0540657	0.640547
E139D	24hr	ENSG00000087903.12	RFX2	-0.468934	0.0606657	0.00887191	1.21706
E139D	24hr	ENSG00000087995.15	METTL2A	0.176339	0.498588	0.19927	0.302258
E139D	24hr	ENSG00000088035.15	ALG6	-0.0460262	0.92773	0.799182	0.0325782
E139D	24hr	ENSG00000088038.17	CNOT3	0.358726	0.0653846	0.00974071	1.18452
E139D	24hr	ENSG00000088179.8	PTPN4	-0.208215	0.257814	0.0647996	0.588693
E139D	24hr	ENSG00000088205.12	DDX18	0.46357	0.000773	6.91e-05	3.11168		3.11168
E139D	24hr	ENSG00000088247.17	KHSRP	0.268726	0.00153825	0.000143	2.81297		2.81297
E139D	24hr	ENSG00000088256.8	GNA11	0.339935	0.0169749	0.00195536	1.77019		1.77019
E139D	24hr	ENSG00000088280.18	ASAP3	-0.10599	0.845921	0.625955	0.0726701
E139D	24hr	ENSG00000088298.12	EDEM2	-0.309618	0.510508	0.208488	0.291997
E139D	24hr	ENSG00000088305.18	DNMT3B	-0.149831	0.730103	0.438728	0.136616
E139D	24hr	ENSG00000088325.15	TPX2	0.245136	0.0555085	0.00794489	1.25564
E139D	24hr	ENSG00000088340.15	FER1L4	0.264546	0.675325	0.368662	0.170487
E139D	24hr	ENSG00000088356.5	PDRG1	0.414067	0.17681	0.0368973	0.752494
E139D	24hr	ENSG00000088367.21	EPB41L1	-0.123593	0.728532	0.436441	0.137551
E139D	24hr	ENSG00000088387.18	DOCK9	-0.0811944	0.769331	0.496149	0.113887
E139D	24hr	ENSG00000088448.14	ANKRD10	0.0504137	0.913931	0.766528	0.0390864
E139D	24hr	ENSG00000088451.10	TGDS	-0.0837562	0.883742	0.701742	0.0536747
E139D	24hr	ENSG00000088538.12	DOCK3	-0.394452	4.24e-05	3.45e-06	4.37218	4.37218
E139D	24hr	ENSG00000088682.13	COQ9	0.0589552	0.920442	0.781723	0.0360035
E139D	24hr	ENSG00000088726.15	TMEM40	-0.183693	0.636632	0.324904	0.196112
E139D	24hr	ENSG00000088727.12	KIF9	0.82671	0.0554812	0.00793896	1.25585
E139D	24hr	ENSG00000088756.12	ARHGAP28	-0.269115	0.626636	0.314111	0.202984
E139D	24hr	ENSG00000088766.11	CRLS1	0.125982	0.693884	0.391496	0.158713
E139D	24hr	ENSG00000088808.16	PPP1R13B	0.112794	0.727444	0.435025	0.1382
E139D	24hr	ENSG00000088812.17	ATRN	0.0292145	0.93468	0.815922	0.0293369
E139D	24hr	ENSG00000088826.17	SMOX	-0.223767	0.662217	0.353882	0.179
E139D	24hr	ENSG00000088832.16	FKBP1A	0.278572	0.0764821	0.0118913	1.11644
E139D	24hr	ENSG00000088833.17	NSFL1C	0.122801	0.72697	0.434458	0.138484
E139D	24hr	ENSG00000088854.12	C20orf194	-0.174435	0.543755	0.235542	0.264597
E139D	24hr	ENSG00000088876.11	ZNF343	-0.126351	0.815492	0.570362	0.0885801
E139D	24hr	ENSG00000088881.20	EBF4	-0.49476	0.0042447	0.000422	2.37215	2.37215
E139D	24hr	ENSG00000088888.17	MAVS	-0.124951	0.54817	0.239306	0.261085
E139D	24hr	ENSG00000088899.14	LZTS3	0.106827	0.844225	0.622848	0.0735417
E139D	24hr	ENSG00000088930.7	XRN2	0.116662	0.559239	0.248734	0.252403
E139D	24hr	ENSG00000088970.15	KIZ	-0.46878	0.0572987	0.00825979	1.24186
E139D	24hr	ENSG00000088986.10	DYNLL1	0.249132	0.134066	0.0249513	0.872681
E139D	24hr	ENSG00000088992.17	TESC	-0.147218	0.776805	0.50763	0.109688
E139D	24hr	ENSG00000089006.16	SNX5	0.0532578	0.894503	0.7238	0.048418
E139D	24hr	ENSG00000089009.15	RPL6	0.200066	0.0358212	0.0046626	1.44586
E139D	24hr	ENSG00000089022.13	MAPKAPK5	-0.00343431	0.994897	0.983608	0.00222199
E139D	24hr	ENSG00000089048.14	ESF1	0.37106	0.0457867	0.00626852	1.33926		1.33926
E139D	24hr	ENSG00000089050.15	RBBP9	-0.173872	0.72697	0.434475	0.138484
E139D	24hr	ENSG00000089053.12	ANAPC5	0.0173287	0.956258	0.870125	0.0194251
E139D	24hr	ENSG00000089057.14	SLC23A2	-0.225122	0.29866	0.0817614	0.524823
E139D	24hr	ENSG00000089060.11	SLC8B1	-0.0836288	0.877157	0.687742	0.0569225
E139D	24hr	ENSG00000089063.14	TMEM230	-0.125236	0.727669	0.435346	0.138066
E139D	24hr	ENSG00000089091.16	DZANK1	0.198648	0.707799	0.409246	0.15009
E139D	24hr	ENSG00000089094.18	KDM2B	-0.253021	0.318909	0.0910058	0.496334
E139D	24hr	ENSG00000089123.15	TASP1	-0.198115	0.387284	0.126516	0.41197
E139D	24hr	ENSG00000089154.10	GCN1	0.0118941	0.970052	0.908315	0.013205
E139D	24hr	ENSG00000089157.15	RPLP0	0.139516	0.130587	0.0240771	0.884099
E139D	24hr	ENSG00000089159.16	PXN	0.354167	0.0998495	0.0168172	1.00065
E139D	24hr	ENSG00000089177.18	KIF16B	-0.0684518	0.859803	0.652188	0.0656009
E139D	24hr	ENSG00000089195.14	TRMT6	0.461225	0.0968737	0.0161681	1.01379
E139D	24hr	ENSG00000089220.4	PEBP1	0.272848	0.0489803	0.00680057	1.30998		1.30998
E139D	24hr	ENSG00000089234.15	BRAP	0.0340908	0.946256	0.844153	0.0239912
E139D	24hr	ENSG00000089248.6	ERP29	0.0788461	0.872426	0.677414	0.0592715
E139D	24hr	ENSG00000089280.18	FUS	0.0837568	0.656134	0.346855	0.183007
E139D	24hr	ENSG00000089289.15	IGBP1	0.02501	0.954007	0.864039	0.0204485
E139D	24hr	ENSG00000089327.14	FXYD5	0.191402	0.521837	0.217373	0.282465
E139D	24hr	ENSG00000089335.20	ZNF302	0.0291284	0.962398	0.887507	0.0166454
E139D	24hr	ENSG00000089351.14	GRAMD1A	-0.187615	0.514743	0.211858	0.28841
E139D	24hr	ENSG00000089486.16	CDIP1	-0.258498	0.258294	0.0649893	0.587886
E139D	24hr	ENSG00000089597.16	GANAB	0.172516	0.258177	0.0649396	0.588083
E139D	24hr	ENSG00000089639.10	GMIP	-0.110952	0.842434	0.61934	0.0744641
E139D	24hr	ENSG00000089682.16	RBM41	-0.241852	0.220544	0.0511874	0.656506
E139D	24hr	ENSG00000089685.14	BIRC5	0.209122	0.24156	0.0586842	0.616976
E139D	24hr	ENSG00000089693.10	MLF2	0.184581	0.384196	0.124822	0.415447
E139D	24hr	ENSG00000089723.9	OTUB2	-0.584474	0.136393	0.0255448	0.865207
E139D	24hr	ENSG00000089737.16	DDX24	0.25336	0.211381	0.0480321	0.674934
E139D	24hr	ENSG00000089775.11	ZBTB25	-0.118752	0.832051	0.599708	0.0798498
E139D	24hr	ENSG00000089818.17	NECAP1	-0.214485	0.631782	0.319703	0.199433
E139D	24hr	ENSG00000089820.15	ARHGAP4	-0.679686	0.077317	0.0120597	1.11173
E139D	24hr	ENSG00000089876.11	DHX32	-0.112988	0.747861	0.464174	0.126179
E139D	24hr	ENSG00000089902.9	RCOR1	-0.0795742	0.769194	0.495889	0.113964
E139D	24hr	ENSG00000089916.17	GPATCH2L	-0.271709	0.173643	0.0359431	0.760344
E139D	24hr	ENSG00000090006.17	LTBP4	-0.28343	0.22913	0.0541921	0.639918
E139D	24hr	ENSG00000090013.9	BLVRB	-0.423493	0.305412	0.084812	0.515113
E139D	24hr	ENSG00000090020.10	SLC9A1	-0.0741336	0.856544	0.646152	0.0672504
E139D	24hr	ENSG00000090054.13	SPTLC1	-0.0219116	0.964001	0.891282	0.0159225
E139D	24hr	ENSG00000090060.17	PAPOLA	0.366788	0.00201306	0.00019	2.69614		2.69614
E139D	24hr	ENSG00000090061.17	CCNK	0.0625494	0.855463	0.644148	0.0677986
E139D	24hr	ENSG00000090097.21	PCBP4	-0.404882	0.410027	0.139758	0.387188
E139D	24hr	ENSG00000090238.11	YPEL3	-0.691924	0.0748402	0.0115703	1.12586
E139D	24hr	ENSG00000090263.15	MRPS33	0.142568	0.76981	0.496898	0.113617
E139D	24hr	ENSG00000090266.12	NDUFB2	0.0770886	0.821995	0.58171	0.0851308
E139D	24hr	ENSG00000090273.13	NUDC	0.212596	0.116613	0.0206817	0.933252
E139D	24hr	ENSG00000090316.15	MAEA	0.1125	0.769892	0.496996	0.11357
E139D	24hr	ENSG00000090372.14	STRN4	-0.0982768	0.785835	0.521855	0.104669
E139D	24hr	ENSG00000090432.6	MUL1	0.343681	0.306978	0.0855688	0.512893
E139D	24hr	ENSG00000090447.11	TFAP4	-0.0200444	0.975259	0.924432	0.0108799
E139D	24hr	ENSG00000090470.14	PDCD7	0.318425	0.20556	0.0460888	0.687061
E139D	24hr	ENSG00000090487.10	SPG21	-0.273481	0.426663	0.149989	0.369915
E139D	24hr	ENSG00000090520.11	DNAJB11	0.421705	0.0804093	0.0126833	1.09469
E139D	24hr	ENSG00000090530.9	P3H2	-0.0718642	0.895051	0.724707	0.0481523
E139D	24hr	ENSG00000090565.15	RAB11FIP3	0.181966	0.377425	0.121069	0.42317
E139D	24hr	ENSG00000090581.9	GNPTG	-0.340434	0.253008	0.0629345	0.596865
E139D	24hr	ENSG00000090612.20	ZNF268	-0.0829622	0.880082	0.694042	0.0554771
E139D	24hr	ENSG00000090615.14	GOLGA3	0.196936	0.406278	0.137523	0.391176
E139D	24hr	ENSG00000090621.13	PABPC4	0.274272	0.0936533	0.0154714	1.02848
E139D	24hr	ENSG00000090661.11	CERS4	-0.513135	0.00958791	0.00103005	2.01828	2.01828
E139D	24hr	ENSG00000090674.15	MCOLN1	-0.239245	0.65802	0.348994	0.181761
E139D	24hr	ENSG00000090686.15	USP48	-0.0428929	0.883783	0.701836	0.0536544
E139D	24hr	ENSG00000090776.5	EFNB1	0.0892008	0.860716	0.654152	0.0651401
E139D	24hr	ENSG00000090857.13	PDPR	-0.12422	0.683251	0.37822	0.16542
E139D	24hr	ENSG00000090861.15	AARS	0.203922	0.378334	0.121574	0.422125
E139D	24hr	ENSG00000090863.11	GLG1	-0.103882	0.563572	0.252669	0.24905
E139D	24hr	ENSG00000090889.11	KIF4A	0.0284317	0.927623	0.798857	0.0326285
E139D	24hr	ENSG00000090905.18	TNRC6A	-0.222661	0.147922	0.0286298	0.829969
E139D	24hr	ENSG00000090924.14	PLEKHG2	-0.0302828	0.955845	0.86905	0.0196127
E139D	24hr	ENSG00000090932.10	DLL3	0.1921	0.735664	0.4469	0.13332
E139D	24hr	ENSG00000090971.4	NAT14	0.166179	0.749323	0.46623	0.125331
E139D	24hr	ENSG00000090975.12	PITPNM2	-0.162415	0.732066	0.441728	0.13545
E139D	24hr	ENSG00000090989.17	EXOC1	-0.336998	0.183382	0.0389226	0.736644
E139D	24hr	ENSG00000091009.7	RBM27	-0.177196	0.69954	0.398883	0.155188
E139D	24hr	ENSG00000091039.16	OSBPL8	-0.134167	0.519646	0.215615	0.284292
E139D	24hr	ENSG00000091073.19	DTX2	0.191942	0.659267	0.350471	0.180939
E139D	24hr	ENSG00000091127.13	PUS7	0.175695	0.470703	0.179056	0.327253
E139D	24hr	ENSG00000091129.19	NRCAM	-0.458031	0.00258464	0.000247	2.5876	2.5876
E139D	24hr	ENSG00000091136.13	LAMB1	0.0741758	0.841352	0.617072	0.0750224
E139D	24hr	ENSG00000091140.13	DLD	0.342315	0.070789	0.0107787	1.15003
E139D	24hr	ENSG00000091157.13	WDR7	-0.341935	0.0652296	0.00971213	1.18556
E139D	24hr	ENSG00000091164.12	TXNL1	0.263785	0.265675	0.0679182	0.57565
E139D	24hr	ENSG00000091262.15	ABCC6	-0.2447	0.59165	0.278647	0.227935
E139D	24hr	ENSG00000091317.7	CMTM6	0.0639377	0.854531	0.642169	0.0682723
E139D	24hr	ENSG00000091409.14	ITGA6	0.195687	0.611536	0.298722	0.213578
E139D	24hr	ENSG00000091428.17	RAPGEF4	0.0110305	0.982415	0.945887	0.0077052
E139D	24hr	ENSG00000091436.16	MAP3K20	-0.0157321	0.962871	0.888491	0.0164318
E139D	24hr	ENSG00000091482.5	SMPX	-0.568771	0.142987	0.0272932	0.844702
E139D	24hr	ENSG00000091483.6	FH	0.053555	0.933378	0.812977	0.0299427
E139D	24hr	ENSG00000091490.10	SEL1L3	-0.302761	0.255426	0.0638491	0.592735
E139D	24hr	ENSG00000091527.15	CDV3	0.223272	0.347869	0.105228	0.458584
E139D	24hr	ENSG00000091536.16	MYO15A	0.250766	0.582763	0.270183	0.234508
E139D	24hr	ENSG00000091542.8	ALKBH5	-0.0751839	0.822851	0.583323	0.0846789
E139D	24hr	ENSG00000091592.15	NLRP1	-0.407155	0.258228	0.064957	0.587996
E139D	24hr	ENSG00000091622.15	PITPNM3	0.0848706	0.908085	0.753508	0.0418734
E139D	24hr	ENSG00000091640.7	SPAG7	-0.0287953	0.965574	0.895437	0.0152146
E139D	24hr	ENSG00000091651.8	ORC6	0.414702	0.042395	0.00570868	1.37269		1.37269
E139D	24hr	ENSG00000091656.15	ZFHX4	-0.169588	0.368535	0.11613	0.433522
E139D	24hr	ENSG00000091732.15	ZC3HC1	-0.0422897	0.931088	0.807238	0.0310092
E139D	24hr	ENSG00000091844.7	RGS17	-0.281344	0.535304	0.228507	0.2714
E139D	24hr	ENSG00000091947.9	TMEM101	0.0193792	0.976059	0.926567	0.010524
E139D	24hr	ENSG00000092010.14	PSME1	-0.403954	0.204004	0.0455763	0.690361
E139D	24hr	ENSG00000092020.10	PPP2R3C	0.00724964	0.990847	0.971309	0.00399335
E139D	24hr	ENSG00000092036.18	HAUS4	-0.133706	0.815006	0.56946	0.0888394
E139D	24hr	ENSG00000092068.19	SLC7A8	-0.157523	0.762993	0.486236	0.117479
E139D	24hr	ENSG00000092094.10	OSGEP	-0.0104364	0.98804	0.962837	0.0052253
E139D	24hr	ENSG00000092096.16	SLC22A17	-0.18158	0.72725	0.434796	0.138316
E139D	24hr	ENSG00000092098.16	RNF31	0.339206	0.500863	0.201019	0.300281
E139D	24hr	ENSG00000092108.20	SCFD1	0.0651354	0.818919	0.576277	0.086759
E139D	24hr	ENSG00000092140.14	G2E3	-0.0866201	0.801428	0.54663	0.0961354
E139D	24hr	ENSG00000092148.12	HECTD1	0.0501128	0.831311	0.598272	0.0802367
E139D	24hr	ENSG00000092199.17	HNRNPC	0.195589	0.0963445	0.0160506	1.01617
E139D	24hr	ENSG00000092201.9	SUPT16H	-0.0656622	0.789622	0.527928	0.102581
E139D	24hr	ENSG00000092203.13	TOX4	-0.0472943	0.927343	0.798081	0.0327596
E139D	24hr	ENSG00000092208.16	GEMIN2	-0.274296	0.57095	0.259241	0.243402
E139D	24hr	ENSG00000092330.15	TINF2	-0.154988	0.788936	0.52676	0.102958
E139D	24hr	ENSG00000092421.16	SEMA6A	-0.430406	0.083933	0.0134055	1.07607
E139D	24hr	ENSG00000092439.13	TRPM7	0.10988	0.67142	0.364291	0.173006
E139D	24hr	ENSG00000092445.11	TYRO3	-0.150213	0.757733	0.478339	0.120484
E139D	24hr	ENSG00000092470.11	WDR76	0.0834761	0.843047	0.620557	0.0741481
E139D	24hr	ENSG00000092531.9	SNAP23	0.0828809	0.874973	0.682766	0.0580053
E139D	24hr	ENSG00000092621.12	PHGDH	-0.130293	0.557293	0.247103	0.253916
E139D	24hr	ENSG00000092758.15	COL9A3	-0.0692545	0.928857	0.801867	0.0320512
E139D	24hr	ENSG00000092820.17	EZR	0.326127	0.0123324	0.0013634	1.90895		1.90895
E139D	24hr	ENSG00000092841.18	MYL6	-0.127969	0.485951	0.190023	0.313407
E139D	24hr	ENSG00000092847.11	AGO1	-0.130102	0.590017	0.277107	0.229136
E139D	24hr	ENSG00000092853.13	CLSPN	0.221716	0.214971	0.0492904	0.667619
E139D	24hr	ENSG00000092871.16	RFFL	-0.00711681	0.993038	0.978079	0.00303413
E139D	24hr	ENSG00000092931.11	MFSD11	0.0650567	0.860174	0.65292	0.0654138
E139D	24hr	ENSG00000092964.17	DPYSL2	-0.243012	0.359168	0.111246	0.444702
E139D	24hr	ENSG00000092969.11	TGFB2	0.158524	0.790001	0.528621	0.102372
E139D	24hr	ENSG00000092978.10	GPATCH2	0.391809	0.0355535	0.00462217	1.44912		1.44912
E139D	24hr	ENSG00000093000.18	NUP50	0.180982	0.51617	0.212932	0.287207
E139D	24hr	ENSG00000093009.9	CDC45	0.224197	0.438336	0.157412	0.358193
E139D	24hr	ENSG00000093010.13	COMT	-0.0921316	0.783775	0.51845	0.105809
E139D	24hr	ENSG00000093144.18	ECHDC1	-0.287288	0.181565	0.038353	0.740968
E139D	24hr	ENSG00000093167.17	LRRFIP2	0.0539054	0.884712	0.70368	0.0531981
E139D	24hr	ENSG00000093183.13	SEC22C	-0.206863	0.529528	0.22361	0.276111
E139D	24hr	ENSG00000093217.9	XYLB	-0.271495	0.388508	0.127256	0.4106
E139D	24hr	ENSG00000094631.18	HDAC6	-0.597978	0.0115471	0.00126725	1.93753	1.93753
E139D	24hr	ENSG00000094804.9	CDC6	0.5229	0.000353	3.05e-05	3.45224		3.45224
E139D	24hr	ENSG00000094841.13	UPRT	-0.106526	0.846692	0.627366	0.0722747
E139D	24hr	ENSG00000094880.10	CDC23	0.223176	0.517144	0.21367	0.286389
E139D	24hr	ENSG00000094914.12	AAAS	0.169439	0.662407	0.354127	0.178875
E139D	24hr	ENSG00000094916.15	CBX5	-0.37571	3.73e-05	3.02e-06	4.42872	4.42872
E139D	24hr	ENSG00000094975.13	SUCO	0.0903104	0.812545	0.565062	0.0901528
E139D	24hr	ENSG00000095002.13	MSH2	-0.171818	0.363086	0.113277	0.439991
E139D	24hr	ENSG00000095015.5	MAP3K1	-0.0697802	0.874865	0.682473	0.0580589
E139D	24hr	ENSG00000095059.15	DHPS	-0.161279	0.742608	0.456596	0.129241
E139D	24hr	ENSG00000095066.11	HOOK2	-0.126052	0.746194	0.461505	0.127148
E139D	24hr	ENSG00000095139.13	ARCN1	0.439638	0.00566337	0.000577	2.24692		2.24692
E139D	24hr	ENSG00000095203.14	EPB41L4B	-0.0353849	0.950609	0.855377	0.0219982
E139D	24hr	ENSG00000095209.11	TMEM38B	0.0428074	0.910496	0.758796	0.040722
E139D	24hr	ENSG00000095319.14	NUP188	0.175498	0.472976	0.180582	0.325161
E139D	24hr	ENSG00000095321.16	CRAT	-0.245337	0.555563	0.245546	0.255267
E139D	24hr	ENSG00000095380.10	NANS	0.651045	0.00504583	0.000509	2.29707		2.29707
E139D	24hr	ENSG00000095397.13	WHRN	-0.132499	0.749016	0.465777	0.125509
E139D	24hr	ENSG00000095485.17	CWF19L1	0.239906	0.460709	0.172092	0.336573
E139D	24hr	ENSG00000095539.15	SEMA4G	-0.539065	0.162303	0.0326484	0.789674
E139D	24hr	ENSG00000095564.13	BTAF1	0.0248249	0.940228	0.829229	0.0267669
E139D	24hr	ENSG00000095574.11	IKZF5	-0.15703	0.727841	0.435591	0.137964
E139D	24hr	ENSG00000095637.21	SORBS1	-0.105341	0.830339	0.596674	0.0807447
E139D	24hr	ENSG00000095713.13	CRTAC1	0.0988678	0.85383	0.640804	0.0686285
E139D	24hr	ENSG00000095739.10	BAMBI	0.334028	0.324194	0.0934643	0.489196
E139D	24hr	ENSG00000095752.6	IL11	0.721816	0.00274804	0.000264	2.56098		2.56098
E139D	24hr	ENSG00000095777.14	MYO3A	-0.289269	0.125601	0.0228449	0.901008
E139D	24hr	ENSG00000095787.21	WAC	0.282794	0.000198	1.68e-05	3.70366		3.70366
E139D	24hr	ENSG00000095794.19	CREM	-0.0805196	0.796881	0.539266	0.0986064
E139D	24hr	ENSG00000095906.16	NUBP2	0.263079	0.269476	0.0694179	0.56948
E139D	24hr	ENSG00000095951.16	HIVEP1	-0.14357	0.656849	0.34771	0.182535
E139D	24hr	ENSG00000096060.14	FKBP5	-0.129366	0.579802	0.267403	0.23672
E139D	24hr	ENSG00000096063.15	SRPK1	-0.0903864	0.554654	0.244738	0.255978
E139D	24hr	ENSG00000096070.19	BRPF3	-0.0570231	0.879732	0.693408	0.0556497
E139D	24hr	ENSG00000096080.11	MRPS18A	0.402618	0.150481	0.0293323	0.822518
E139D	24hr	ENSG00000096092.5	TMEM14A	0.0972756	0.839533	0.613531	0.0759623
E139D	24hr	ENSG00000096093.15	EFHC1	0.0918928	0.830197	0.59642	0.080819
E139D	24hr	ENSG00000096384.19	HSP90AB1	0.367197	6.51e-09	4.81e-10	8.18675		8.18675
E139D	24hr	ENSG00000096401.7	CDC5L	0.326264	0.0118687	0.00130637	1.9256		1.9256
E139D	24hr	ENSG00000096433.10	ITPR3	-0.322466	0.176754	0.0368802	0.752631
E139D	24hr	ENSG00000096654.15	ZNF184	0.199349	0.685642	0.381161	0.163903
E139D	24hr	ENSG00000096696.13	DSP	0.208377	0.0197243	0.00232574	1.705
E139D	24hr	ENSG00000096717.11	SIRT1	-0.0314515	0.946493	0.844812	0.0238824
E139D	24hr	ENSG00000096746.17	HNRNPH3	0.39483	0.0184081	0.00214831	1.73499		1.73499
E139D	24hr	ENSG00000096872.15	IFT74	-0.129457	0.772554	0.500953	0.112071
E139D	24hr	ENSG00000096968.13	JAK2	-0.161477	0.700324	0.399803	0.154701
E139D	24hr	ENSG00000097007.17	ABL1	0.0846161	0.674923	0.368132	0.170746
E139D	24hr	ENSG00000097021.19	ACOT7	0.00044	0.999122	0.997213	0.000381584
E139D	24hr	ENSG00000097033.14	SH3GLB1	0.0679755	0.826466	0.589913	0.0827752
E139D	24hr	ENSG00000097046.12	CDC7	-0.30437	0.154251	0.0303557	0.811772
E139D	24hr	ENSG00000097096.8	SYDE2	0.360698	0.175015	0.0363632	0.756925
E139D	24hr	ENSG00000099139.13	PCSK5	-0.219866	0.41001	0.139748	0.387206
E139D	24hr	ENSG00000099194.5	SCD	-0.234698	0.0501368	0.00700276	1.29984
E139D	24hr	ENSG00000099203.6	TMED1	0.334573	0.381787	0.123468	0.418178
E139D	24hr	ENSG00000099204.18	ABLIM1	-0.0910966	0.716187	0.420124	0.144973
E139D	24hr	ENSG00000099219.13	ERMP1	0.0586133	0.915188	0.769657	0.0384897
E139D	24hr	ENSG00000099246.16	RAB18	0.165389	0.541486	0.233668	0.266413
E139D	24hr	ENSG00000099250.17	NRP1	-0.199136	0.512212	0.209868	0.290551
E139D	24hr	ENSG00000099251.14	HSD17B7P2	-0.167666	0.749759	0.466876	0.125078
E139D	24hr	ENSG00000099256.18	PRTFDC1	-0.270379	0.575611	0.263514	0.239871
E139D	24hr	ENSG00000099282.9	TSPAN15	-0.169714	0.710798	0.413046	0.148254
E139D	24hr	ENSG00000099284.13	H2AFY2	-0.22084	0.523708	0.218881	0.280911
E139D	24hr	ENSG00000099290.15	WASHC2A	-0.0572852	0.911186	0.760396	0.0403929
E139D	24hr	ENSG00000099308.10	MAST3	-0.199387	0.655682	0.346298	0.183307
E139D	24hr	ENSG00000099326.8	MZF1	-0.00348553	0.995004	0.984043	0.00217497
E139D	24hr	ENSG00000099330.8	OCEL1	-0.413155	0.397674	0.132517	0.400472
E139D	24hr	ENSG00000099331.13	MYO9B	-0.112455	0.621536	0.308743	0.206534
E139D	24hr	ENSG00000099338.22	CATSPERG	-1.16075	7.75e-07	5.92e-08	6.11077	6.11077
E139D	24hr	ENSG00000099341.11	PSMD8	0.226863	0.140383	0.026596	0.852686
E139D	24hr	ENSG00000099364.16	FBXL19	0.0914361	0.816047	0.571339	0.0882851
E139D	24hr	ENSG00000099365.10	STX1B	-0.221025	0.644825	0.333773	0.190558
E139D	24hr	ENSG00000099381.17	SETD1A	0.0254107	0.948365	0.849441	0.0230247
E139D	24hr	ENSG00000099385.11	BCL7C	-0.191351	0.497623	0.198518	0.3031
E139D	24hr	ENSG00000099622.13	CIRBP	0.253345	0.30855	0.0862505	0.510674
E139D	24hr	ENSG00000099624.7	ATP5D	0.228598	0.404888	0.1367	0.392665
E139D	24hr	ENSG00000099625.12	CBARP	0.103697	0.869454	0.671378	0.0607533
E139D	24hr	ENSG00000099783.11	HNRNPM	0.170975	0.180137	0.0379063	0.744397
E139D	24hr	ENSG00000099785.10	45718	-0.927295	0.0729457	0.0112025	1.137
E139D	24hr	ENSG00000099795.6	NDUFB7	0.0284778	0.947292	0.846732	0.0235163
E139D	24hr	ENSG00000099797.13	TECR	-0.510993	0.0451443	0.00616247	1.3454	1.3454
E139D	24hr	ENSG00000099800.7	TIMM13	0.25772	0.205784	0.046169	0.686589
E139D	24hr	ENSG00000099804.8	CDC34	0.309711	0.268437	0.068995	0.571157
E139D	24hr	ENSG00000099810.18	MTAP	0.234582	0.457246	0.169735	0.33985
E139D	24hr	ENSG00000099814.15	CEP170B	-0.0609102	0.898053	0.731104	0.0466979
E139D	24hr	ENSG00000099817.11	POLR2E	0.465113	0.000378	3.27e-05	3.42298		3.42298
E139D	24hr	ENSG00000099821.13	POLRMT	0.210721	0.587689	0.274727	0.230853
E139D	24hr	ENSG00000099822.2	HCN2	-0.197244	0.55939	0.248884	0.252286
E139D	24hr	ENSG00000099849.14	RASSF7	-0.200029	0.673683	0.366662	0.171544
E139D	24hr	ENSG00000099860.8	GADD45B	0.778707	0.00207326	0.000196	2.68335		2.68335
E139D	24hr	ENSG00000099864.17	PALM	-0.0746139	0.732963	0.443104	0.134918
E139D	24hr	ENSG00000099866.14	MADCAM1	0.452391	0.389973	0.128129	0.408966
E139D	24hr	ENSG00000099875.14	MKNK2	-0.0146923	0.968658	0.904381	0.0138293
E139D	24hr	ENSG00000099889.13	ARVCF	-0.446427	0.20919	0.0473077	0.679458
E139D	24hr	ENSG00000099899.14	TRMT2A	-0.0634981	0.904731	0.746139	0.0434806
E139D	24hr	ENSG00000099901.16	RANBP1	0.261286	0.0752265	0.0116474	1.12363
E139D	24hr	ENSG00000099904.15	ZDHHC8	-0.352767	0.174247	0.036138	0.758836
E139D	24hr	ENSG00000099910.16	KLHL22	-0.24044	0.24323	0.059284	0.613982
E139D	24hr	ENSG00000099917.17	MED15	0.0593792	0.820829	0.579835	0.0857471
E139D	24hr	ENSG00000099940.11	SNAP29	-0.103124	0.788346	0.52579	0.103283
E139D	24hr	ENSG00000099942.12	CRKL	0.174972	0.562338	0.251603	0.250002
E139D	24hr	ENSG00000099949.18	LZTR1	-0.0510299	0.923635	0.789274	0.0344998
E139D	24hr	ENSG00000099954.18	CECR2	-0.212836	0.330834	0.0967615	0.48039
E139D	24hr	ENSG00000099956.18	SMARCB1	-0.205444	0.298364	0.081615	0.525254
E139D	24hr	ENSG00000099958.14	DERL3	-0.156891	0.768987	0.495525	0.114081
E139D	24hr	ENSG00000099968.17	BCL2L13	0.227103	0.34494	0.103768	0.462257
E139D	24hr	ENSG00000099977.13	DDT	-0.0256225	0.951226	0.85677	0.0217163
E139D	24hr	ENSG00000099991.17	CABIN1	-0.436367	0.000297	2.55e-05	3.527	3.527
E139D	24hr	ENSG00000099992.15	TBC1D10A	-0.0297843	0.962686	0.888122	0.0165156
E139D	24hr	ENSG00000099995.18	SF3A1	0.325598	0.0082837	0.000876	2.08178		2.08178
E139D	24hr	ENSG00000099999.14	RNF215	-0.00792879	0.988996	0.965581	0.00480525
E139D	24hr	ENSG00000100003.17	SEC14L2	0.105693	0.853951	0.640979	0.068567
E139D	24hr	ENSG00000100014.19	SPECC1L	0.134496	0.749169	0.466001	0.12542
E139D	24hr	ENSG00000100023.18	PPIL2	-0.0237342	0.958978	0.877859	0.0181913
E139D	24hr	ENSG00000100027.14	YPEL1	-0.353035	0.236336	0.0567815	0.62647
E139D	24hr	ENSG00000100028.11	SNRPD3	0.342799	0.00438137	0.000436	2.35839		2.35839
E139D	24hr	ENSG00000100029.17	PES1	0.722195	3.83e-08	2.86e-09	7.41731		7.41731
E139D	24hr	ENSG00000100030.14	MAPK1	0.137226	0.461151	0.172377	0.336157
E139D	24hr	ENSG00000100031.18	GGT1	-0.0506121	0.922149	0.785813	0.0351991
E139D	24hr	ENSG00000100034.13	PPM1F	-0.0772977	0.84056	0.615536	0.0754312
E139D	24hr	ENSG00000100036.12	SLC35E4	0.120838	0.802302	0.548025	0.095662
E139D	24hr	ENSG00000100038.19	TOP3B	-0.0915757	0.836002	0.607095	0.0777928
E139D	24hr	ENSG00000100056.11	ESS2	0.11787	0.820496	0.579216	0.0859233
E139D	24hr	ENSG00000100058.12	CRYBB2P1	0.136652	0.668276	0.360713	0.175044
E139D	24hr	ENSG00000100065.14	CARD10	0.477717	0.1101	0.0191375	0.958212
E139D	24hr	ENSG00000100068.11	LRP5L	-0.538164	0.0783863	0.0122709	1.10576
E139D	24hr	ENSG00000100075.9	SLC25A1	-0.0424212	0.914036	0.766815	0.0390368
E139D	24hr	ENSG00000100077.14	GRK3	-0.137367	0.670844	0.363557	0.173379
E139D	24hr	ENSG00000100083.18	GGA1	-0.0367519	0.922508	0.786772	0.0350298
E139D	24hr	ENSG00000100084.14	HIRA	-0.0535305	0.920421	0.781573	0.0360134
E139D	24hr	ENSG00000100092.20	SH3BP1	0.041318	0.947316	0.846811	0.0235049
E139D	24hr	ENSG00000100097.11	LGALS1	-0.0457203	0.952098	0.859052	0.0213184
E139D	24hr	ENSG00000100099.20	HPS4	0.0778248	0.844584	0.623623	0.0733569
E139D	24hr	ENSG00000100100.12	PIK3IP1	0.14279	0.857082	0.647303	0.0669774
E139D	24hr	ENSG00000100104.13	SRRD	0.278742	0.404942	0.136732	0.392607
E139D	24hr	ENSG00000100105.17	PATZ1	-0.0590891	0.881458	0.696795	0.0547984
E139D	24hr	ENSG00000100106.19	TRIOBP	-0.22095	0.401824	0.134888	0.395964
E139D	24hr	ENSG00000100109.16	TFIP11	-0.0762542	0.873547	0.679791	0.0587139
E139D	24hr	ENSG00000100116.16	GCAT	-0.00169892	0.99796	0.993726	0.0008867
E139D	24hr	ENSG00000100124.14	ANKRD54	0.234044	0.566883	0.255567	0.246506
E139D	24hr	ENSG00000100129.17	EIF3L	0.0992707	0.805792	0.553967	0.0937771
E139D	24hr	ENSG00000100138.13	SNU13	0.424041	0.00310337	0.000301	2.50817		2.50817
E139D	24hr	ENSG00000100139.13	MICALL1	-0.193864	0.312852	0.0882043	0.504661
E139D	24hr	ENSG00000100142.14	POLR2F	-0.15732	0.778301	0.509821	0.108853
E139D	24hr	ENSG00000100147.13	CCDC134	-0.172389	0.721527	0.427289	0.141748
E139D	24hr	ENSG00000100150.16	DEPDC5	-0.248732	0.389308	0.127724	0.409706
E139D	24hr	ENSG00000100151.15	PICK1	-0.27095	0.448816	0.164123	0.347932
E139D	24hr	ENSG00000100154.14	TTC28	-0.279255	2.54e-06	1.97e-07	5.59529	5.59529
E139D	24hr	ENSG00000100162.14	CENPM	0.3282	0.1789	0.0375223	0.747389
E139D	24hr	ENSG00000100167.19	45903	-0.303135	0.53348	0.226966	0.272882
E139D	24hr	ENSG00000100181.22	TPTEP1	-0.180444	0.643511	0.332359	0.191444
E139D	24hr	ENSG00000100196.10	KDELR3	-0.708379	0.0644356	0.00956258	1.19087
E139D	24hr	ENSG00000100201.20	DDX17	-0.0635108	0.649008	0.338561	0.18775
E139D	24hr	ENSG00000100206.9	DMC1	-0.249826	0.600044	0.287074	0.221817
E139D	24hr	ENSG00000100207.18	TCF20	-0.031429	0.913985	0.766674	0.0390611
E139D	24hr	ENSG00000100209.9	HSCB	0.158571	0.604817	0.291871	0.218376
E139D	24hr	ENSG00000100211.10	CBY1	-0.00537783	0.993481	0.979408	0.00284058
E139D	24hr	ENSG00000100216.5	TOMM22	0.546186	0.00189988	0.000178	2.72127		2.72127
E139D	24hr	ENSG00000100219.16	XBP1	0.571285	0.000166	1.4e-05	3.77933		3.77933
E139D	24hr	ENSG00000100220.11	RTCB	0.301106	0.116904	0.0207525	0.932172
E139D	24hr	ENSG00000100221.10	JOSD1	-0.0359117	0.94008	0.828882	0.0268352
E139D	24hr	ENSG00000100225.17	FBXO7	0.158788	0.566033	0.254782	0.247158
E139D	24hr	ENSG00000100226.15	GTPBP1	0.458216	0.00463761	0.000464	2.33371		2.33371
E139D	24hr	ENSG00000100227.17	POLDIP3	-0.0473084	0.902214	0.740611	0.0446904
E139D	24hr	ENSG00000100228.12	RAB36	0.0276306	0.963495	0.890157	0.0161506
E139D	24hr	ENSG00000100234.11	TIMP3	-0.146319	0.651271	0.341225	0.186238
E139D	24hr	ENSG00000100239.15	PPP6R2	-0.117974	0.444563	0.161364	0.352067
E139D	24hr	ENSG00000100241.20	SBF1	0.119377	0.639031	0.327487	0.194478
E139D	24hr	ENSG00000100242.15	SUN2	0.132251	0.721695	0.427566	0.141646
E139D	24hr	ENSG00000100243.20	CYB5R3	0.0572406	0.789195	0.527172	0.102816
E139D	24hr	ENSG00000100246.12	DNAL4	0.0686597	0.923111	0.788068	0.0347463
E139D	24hr	ENSG00000100258.17	LMF2	-0.139106	0.590911	0.277921	0.228478
E139D	24hr	ENSG00000100263.13	RHBDD3	0.293006	0.148754	0.0288627	0.827532
E139D	24hr	ENSG00000100266.18	PACSIN2	-0.00346745	0.992363	0.975651	0.00332956
E139D	24hr	ENSG00000100271.16	TTLL1	-0.430561	0.468366	0.177347	0.329415
E139D	24hr	ENSG00000100280.16	AP1B1	0.0321535	0.897942	0.730842	0.0467518
E139D	24hr	ENSG00000100281.13	HMGXB4	-0.101799	0.699797	0.399215	0.155028
E139D	24hr	ENSG00000100284.20	TOM1	0.290289	0.453328	0.167121	0.343587
E139D	24hr	ENSG00000100288.19	CHKB	-0.108666	0.846937	0.627724	0.0721487
E139D	24hr	ENSG00000100294.12	MCAT	0.472142	0.12694	0.0231681	0.896402
E139D	24hr	ENSG00000100296.13	THOC5	0.0181756	0.964842	0.893572	0.015544
E139D	24hr	ENSG00000100297.15	MCM5	-0.150594	0.554655	0.244749	0.255977
E139D	24hr	ENSG00000100299.17	ARSA	-0.355105	0.398036	0.132729	0.400078
E139D	24hr	ENSG00000100300.17	TSPO	-0.306577	0.21178	0.0481665	0.674116
E139D	24hr	ENSG00000100304.12	TTLL12	0.289045	0.0975071	0.016305	1.01096
E139D	24hr	ENSG00000100307.12	CBX7	-0.128536	0.848515	0.630578	0.0713405
E139D	24hr	ENSG00000100316.15	RPL3	0.0129922	0.943655	0.837758	0.0251867
E139D	24hr	ENSG00000100319.12	ZMAT5	0.184855	0.653059	0.343201	0.185048
E139D	24hr	ENSG00000100320.22	RBFOX2	-0.213604	0.0242035	0.00294298	1.61612
E139D	24hr	ENSG00000100321.14	SYNGR1	-0.113632	0.781425	0.514708	0.107113
E139D	24hr	ENSG00000100324.13	TAB1	0.0445219	0.936033	0.819227	0.0287089
E139D	24hr	ENSG00000100325.14	ASCC2	-0.182911	0.296042	0.0805852	0.528647
E139D	24hr	ENSG00000100330.15	MTMR3	-0.299596	0.0151695	0.00172123	1.81903	1.81903
E139D	24hr	ENSG00000100335.13	MIEF1	0.297728	0.0915455	0.0150104	1.03836
E139D	24hr	ENSG00000100344.10	PNPLA3	-0.0172645	0.977774	0.932409	0.00976164
E139D	24hr	ENSG00000100345.20	MYH9	0.245521	0.0215486	0.00257388	1.66658
E139D	24hr	ENSG00000100347.14	SAMM50	-0.014051	0.977048	0.930184	0.010084
E139D	24hr	ENSG00000100348.9	TXN2	0.158137	0.546356	0.237839	0.262524
E139D	24hr	ENSG00000100350.14	FOXRED2	-0.00316298	0.991778	0.973929	0.00358555
E139D	24hr	ENSG00000100353.17	EIF3D	0.514862	9.53e-07	7.3e-08	6.02087		6.02087
E139D	24hr	ENSG00000100354.20	TNRC6B	-0.262064	0.00217726	0.000206	2.66209	2.66209
E139D	24hr	ENSG00000100359.20	SGSM3	-0.155963	0.759894	0.481573	0.119247
E139D	24hr	ENSG00000100360.14	IFT27	-0.278716	0.513141	0.210692	0.289763
E139D	24hr	ENSG00000100364.18	KIAA0930	-0.103884	0.73858	0.450964	0.131602
E139D	24hr	ENSG00000100372.14	SLC25A17	0.0767806	0.816071	0.571404	0.0882718
E139D	24hr	ENSG00000100376.11	FAM118A	-0.0385312	0.932283	0.81025	0.0304524
E139D	24hr	ENSG00000100379.17	KCTD17	0.109385	0.834269	0.60376	0.0786937
E139D	24hr	ENSG00000100380.13	ST13	0.215079	0.209684	0.0474829	0.678434
E139D	24hr	ENSG00000100387.8	RBX1	0.299223	0.258223	0.0649549	0.588005
E139D	24hr	ENSG00000100393.12	EP300	0.161463	0.200334	0.044364	0.698246
E139D	24hr	ENSG00000100395.14	L3MBTL2	0.234878	0.354188	0.108624	0.450766
E139D	24hr	ENSG00000100401.19	RANGAP1	0.288328	0.0558224	0.0080014	1.25319
E139D	24hr	ENSG00000100403.11	ZC3H7B	-0.0641261	0.838454	0.611578	0.0765209
E139D	24hr	ENSG00000100410.7	PHF5A	0.297942	0.373437	0.118881	0.427783
E139D	24hr	ENSG00000100412.15	ACO2	-0.128021	0.661068	0.35247	0.179754
E139D	24hr	ENSG00000100413.16	POLR3H	0.162268	0.575459	0.263363	0.239985
E139D	24hr	ENSG00000100416.12	TRMU	0.589184	0.00318816	0.00031	2.49646		2.49646
E139D	24hr	ENSG00000100417.11	PMM1	-0.0155332	0.980309	0.939624	0.00863701
E139D	24hr	ENSG00000100418.7	DESI1	0.352764	0.0908012	0.014853	1.04191
E139D	24hr	ENSG00000100422.13	CERK	0.0848118	0.818545	0.575662	0.0869573
E139D	24hr	ENSG00000100425.18	BRD1	-0.0628678	0.856477	0.645986	0.0672844
E139D	24hr	ENSG00000100426.6	ZBED4	-0.226452	0.393128	0.129947	0.405466
E139D	24hr	ENSG00000100429.17	HDAC10	-0.561947	0.173752	0.0359799	0.76007
E139D	24hr	ENSG00000100439.10	ABHD4	-0.366471	0.485292	0.189461	0.313997
E139D	24hr	ENSG00000100441.9	KHNYN	0.246724	0.45904	0.170992	0.338149
E139D	24hr	ENSG00000100442.10	FKBP3	-0.00754473	0.985916	0.956071	0.00615991
E139D	24hr	ENSG00000100445.17	SDR39U1	0.0290929	0.965856	0.896186	0.0150877
E139D	24hr	ENSG00000100461.17	RBM23	0.141144	0.658091	0.349089	0.181714
E139D	24hr	ENSG00000100462.15	PRMT5	0.59181	0.000432	3.77e-05	3.36436		3.36436
E139D	24hr	ENSG00000100473.15	COCH	0.127191	0.663826	0.355739	0.177945
E139D	24hr	ENSG00000100478.14	AP4S1	-0.0737438	0.907922	0.753154	0.0419512
E139D	24hr	ENSG00000100479.12	POLE2	-0.298684	0.298397	0.0816283	0.525206
E139D	24hr	ENSG00000100483.13	VCPKMT	0.120519	0.850479	0.634319	0.0703362
E139D	24hr	ENSG00000100485.11	SOS2	-0.367275	0.0951603	0.0157991	1.02154
E139D	24hr	ENSG00000100490.9	CDKL1	-0.0167787	0.977643	0.931971	0.00981975
E139D	24hr	ENSG00000100503.23	NIN	-0.213965	0.297071	0.0810545	0.52714
E139D	24hr	ENSG00000100504.16	PYGL	0.0342569	0.929167	0.802467	0.0319062
E139D	24hr	ENSG00000100505.13	TRIM9	0.0226459	0.968223	0.903154	0.0140248
E139D	24hr	ENSG00000100519.11	PSMC6	0.351912	0.171697	0.0353564	0.765237
E139D	24hr	ENSG00000100522.8	GNPNAT1	0.446778	0.0659986	0.00985717	1.18047
E139D	24hr	ENSG00000100523.14	DDHD1	-0.00121432	0.997737	0.993156	0.000983769
E139D	24hr	ENSG00000100526.19	CDKN3	0.080929	0.882034	0.69824	0.0545149
E139D	24hr	ENSG00000100528.11	CNIH1	0.614166	9.28e-05	7.68e-06	4.03263		4.03263
E139D	24hr	ENSG00000100532.11	CGRRF1	0.847964	0.00891957	0.000951	2.04966		2.04966
E139D	24hr	ENSG00000100554.11	ATP6V1D	0.479419	0.0372753	0.00488722	1.42858		1.42858
E139D	24hr	ENSG00000100564.8	PIGH	-0.0905787	0.877285	0.688015	0.0568594
E139D	24hr	ENSG00000100567.12	PSMA3	0.423827	0.0147864	0.00167182	1.83014		1.83014
E139D	24hr	ENSG00000100568.10	VTI1B	0.498124	0.0849097	0.0135996	1.07104
E139D	24hr	ENSG00000100575.13	TIMM9	0.332668	0.206224	0.0463118	0.68566
E139D	24hr	ENSG00000100577.18	GSTZ1	-0.516653	0.153701	0.0302091	0.813324
E139D	24hr	ENSG00000100578.14	KIAA0586	0.275753	0.23637	0.0567929	0.626407
E139D	24hr	ENSG00000100580.7	TMED8	0.0543357	0.891103	0.716896	0.050072
E139D	24hr	ENSG00000100591.7	AHSA1	0.718328	0.00157323	0.000146	2.80321		2.80321
E139D	24hr	ENSG00000100592.15	DAAM1	-0.0344199	0.935563	0.818123	0.028927
E139D	24hr	ENSG00000100596.6	SPTLC2	0.0987127	0.737749	0.449747	0.132092
E139D	24hr	ENSG00000100599.15	RIN3	-0.114443	0.797126	0.539641	0.0984732
E139D	24hr	ENSG00000100600.14	LGMN	0.171845	0.664522	0.356501	0.17749
E139D	24hr	ENSG00000100601.9	ALKBH1	-0.0484159	0.941145	0.83163	0.0263432
E139D	24hr	ENSG00000100603.13	SNW1	0.383264	0.0543163	0.00773311	1.26507
E139D	24hr	ENSG00000100605.16	ITPK1	-0.01759	0.974906	0.923619	0.0110373
E139D	24hr	ENSG00000100612.13	DHRS7	0.373171	0.183471	0.0389497	0.736433
E139D	24hr	ENSG00000100614.17	PPM1A	-0.0759461	0.826216	0.589539	0.0829062
E139D	24hr	ENSG00000100625.8	SIX4	0.203132	0.622326	0.309474	0.205982
E139D	24hr	ENSG00000100626.16	GALNT16	-0.0442118	0.941886	0.833436	0.0260018
E139D	24hr	ENSG00000100629.16	CEP128	-0.0856415	0.741563	0.455247	0.129852
E139D	24hr	ENSG00000100632.10	ERH	0.266363	0.339647	0.101147	0.468973
E139D	24hr	ENSG00000100644.16	HIF1A	0.319676	0.0537668	0.00763526	1.26949
E139D	24hr	ENSG00000100647.7	SUSD6	-0.482208	0.0943389	0.0156182	1.02531
E139D	24hr	ENSG00000100650.15	SRSF5	-0.102268	0.792701	0.532869	0.100891
E139D	24hr	ENSG00000100664.10	EIF5	0.805829	1.8e-09	1.32e-10	8.74567		8.74567
E139D	24hr	ENSG00000100697.14	DICER1	-0.100896	0.688252	0.384406	0.162252
E139D	24hr	ENSG00000100711.13	ZFYVE21	-0.07027	0.902919	0.742066	0.0443514
E139D	24hr	ENSG00000100714.15	MTHFD1	0.0722984	0.778968	0.510943	0.10848
E139D	24hr	ENSG00000100722.18	ZC3H14	0.234764	0.275145	0.0717362	0.560438
E139D	24hr	ENSG00000100726.14	TELO2	-0.0725556	0.857252	0.647583	0.0668914
E139D	24hr	ENSG00000100731.15	PCNX1	-0.276489	0.0763866	0.0118743	1.11698
E139D	24hr	ENSG00000100744.14	GSKIP	0.350453	0.426933	0.150165	0.36964
E139D	24hr	ENSG00000100749.7	VRK1	-0.0919499	0.747285	0.463289	0.126514
E139D	24hr	ENSG00000100764.13	PSMC1	0.217992	0.595591	0.282604	0.225052
E139D	24hr	ENSG00000100767.15	PAPLN	-0.342604	0.233187	0.0556539	0.632296
E139D	24hr	ENSG00000100784.10	RPS6KA5	-0.343923	0.0544036	0.00774922	1.26437
E139D	24hr	ENSG00000100796.17	PPP4R3A	0.247036	0.216955	0.049982	0.66363
E139D	24hr	ENSG00000100802.14	C14orf93	-0.315234	0.420785	0.146351	0.37594
E139D	24hr	ENSG00000100804.18	PSMB5	0.440596	0.00686999	0.000713	2.16304		2.16304
E139D	24hr	ENSG00000100811.12	YY1	0.339079	0.000814	7.3e-05	3.08921		3.08921
E139D	24hr	ENSG00000100813.14	ACIN1	0.270442	0.0948746	0.0157349	1.02285
E139D	24hr	ENSG00000100814.17	CCNB1IP1	0.0349054	0.952651	0.860321	0.021066
E139D	24hr	ENSG00000100815.12	TRIP11	0.297672	0.106748	0.0183782	0.971639
E139D	24hr	ENSG00000100823.11	APEX1	0.223883	0.382504	0.123887	0.417364
E139D	24hr	ENSG00000100836.10	PABPN1	0.17731	0.748731	0.465366	0.125674
E139D	24hr	ENSG00000100852.12	ARHGAP5	-0.26534	0.0746268	0.0115289	1.1271
E139D	24hr	ENSG00000100865.14	CINP	0.204977	0.59166	0.278656	0.227928
E139D	24hr	ENSG00000100867.14	DHRS2	0.494763	0.337548	0.100123	0.471664
E139D	24hr	ENSG00000100883.11	SRP54	0.0944073	0.795651	0.537394	0.0992775
E139D	24hr	ENSG00000100888.12	CHD8	0.0608969	0.797006	0.539494	0.0985385
E139D	24hr	ENSG00000100889.11	PCK2	-0.264302	0.575972	0.263862	0.239598
E139D	24hr	ENSG00000100897.17	DCAF11	-0.131534	0.807714	0.557084	0.0927424
E139D	24hr	ENSG00000100902.10	PSMA6	0.100157	0.878088	0.689795	0.0564622
E139D	24hr	ENSG00000100906.10	NFKBIA	0.0420713	0.960347	0.881454	0.017572
E139D	24hr	ENSG00000100908.13	EMC9	0.405094	0.286093	0.0763569	0.543493
E139D	24hr	ENSG00000100911.15	PSME2	-0.127219	0.835565	0.606192	0.0780196
E139D	24hr	ENSG00000100916.13	BRMS1L	-0.120775	0.776058	0.50662	0.110106
E139D	24hr	ENSG00000100926.14	TM9SF1	-0.138436	0.812679	0.565316	0.0900808
E139D	24hr	ENSG00000100934.14	SEC23A	0.0813215	0.817942	0.574627	0.0872777
E139D	24hr	ENSG00000100938.17	GMPR2	0.218089	0.66894	0.361482	0.174613
E139D	24hr	ENSG00000100941.8	PNN	0.44338	0.00190451	0.000179	2.72022		2.72022
E139D	24hr	ENSG00000100949.14	RABGGTA	0.192328	0.719427	0.424463	0.143013
E139D	24hr	ENSG00000100968.13	NFATC4	-0.351209	0.421709	0.146931	0.374987
E139D	24hr	ENSG00000100979.14	PLTP	-0.25633	0.671627	0.364502	0.172872
E139D	24hr	ENSG00000100982.11	PCIF1	0.308547	0.491765	0.194268	0.308243
E139D	24hr	ENSG00000100983.9	GSS	-0.195449	0.524646	0.219589	0.280134
E139D	24hr	ENSG00000100991.11	TRPC4AP	-0.0706778	0.788369	0.525833	0.10327
E139D	24hr	ENSG00000100994.11	PYGB	0.080676	0.86808	0.668614	0.0614405
E139D	24hr	ENSG00000100997.18	ABHD12	-0.127303	0.695046	0.392926	0.157986
E139D	24hr	ENSG00000101000.5	PROCR	0.155526	0.75566	0.475368	0.121673
E139D	24hr	ENSG00000101003.9	GINS1	0.218799	0.464229	0.174468	0.333268
E139D	24hr	ENSG00000101004.14	NINL	-0.253756	0.312186	0.0879103	0.505586
E139D	24hr	ENSG00000101019.21	UQCC1	-0.247941	0.289315	0.0776976	0.538629
E139D	24hr	ENSG00000101040.19	ZMYND8	-0.292742	0.0414489	0.00555476	1.38249	1.38249
E139D	24hr	ENSG00000101052.12	IFT52	-0.0463462	0.925023	0.792436	0.0338474
E139D	24hr	ENSG00000101057.15	MYBL2	0.356232	0.000194	1.65e-05	3.71109		3.71109
E139D	24hr	ENSG00000101079.20	NDRG3	-0.239152	0.357087	0.110111	0.447225
E139D	24hr	ENSG00000101084.17	C20orf24	0.367189	0.0886277	0.0143876	1.05243
E139D	24hr	ENSG00000101098.12	RIMS4	-0.108248	0.850809	0.634966	0.070168
E139D	24hr	ENSG00000101104.12	PABPC1L	0.157691	0.694438	0.392109	0.158367
E139D	24hr	ENSG00000101109.11	STK4	0.0439423	0.892315	0.719436	0.049482
E139D	24hr	ENSG00000101126.15	ADNP	-0.0145608	0.958787	0.877348	0.0182781
E139D	24hr	ENSG00000101132.9	PFDN4	0.462552	0.0736916	0.0113433	1.13258
E139D	24hr	ENSG00000101138.11	CSTF1	0.0093375	0.987181	0.9602	0.00560304
E139D	24hr	ENSG00000101144.12	BMP7	-0.118189	0.657968	0.348913	0.181795
E139D	24hr	ENSG00000101146.12	RAE1	0.212313	0.468513	0.177459	0.329278
E139D	24hr	ENSG00000101150.17	TPD52L2	0.0150139	0.975558	0.925455	0.0107468
E139D	24hr	ENSG00000101152.10	DNAJC5	0.0890116	0.749808	0.466923	0.12505
E139D	24hr	ENSG00000101158.13	NELFCD	0.100735	0.750344	0.467685	0.12474
E139D	24hr	ENSG00000101160.13	CTSZ	-0.366613	0.342941	0.102766	0.46478
E139D	24hr	ENSG00000101161.7	PRPF6	0.300132	0.117337	0.0208593	0.930564
E139D	24hr	ENSG00000101166.15	PRELID3B	0.218248	0.46704	0.176388	0.330645
E139D	24hr	ENSG00000101181.17	MTG2	-0.00893562	0.988	0.962665	0.00524292
E139D	24hr	ENSG00000101182.14	PSMA7	0.227982	0.19331	0.0420625	0.713745
E139D	24hr	ENSG00000101187.15	SLCO4A1	0.239717	0.525003	0.219866	0.279838
E139D	24hr	ENSG00000101189.6	MRGBP	0.468204	0.118458	0.0211202	0.926437
E139D	24hr	ENSG00000101190.12	TCFL5	-0.0201508	0.970629	0.910175	0.012947
E139D	24hr	ENSG00000101191.16	DIDO1	-0.110377	0.632239	0.320266	0.199118
E139D	24hr	ENSG00000101193.7	GID8	0.50222	0.00754905	0.000791	2.12211		2.12211
E139D	24hr	ENSG00000101199.12	ARFGAP1	0.261276	0.367935	0.115801	0.434229
E139D	24hr	ENSG00000101210.10	EEF1A2	0.510778	0.0956817	0.0159096	1.01917
E139D	24hr	ENSG00000101216.10	GMEB2	0.216046	0.578519	0.266295	0.237682
E139D	24hr	ENSG00000101220.17	C20orf27	0.0755493	0.851439	0.636147	0.0698465
E139D	24hr	ENSG00000101224.17	CDC25B	-0.0322863	0.935024	0.816767	0.0291773
E139D	24hr	ENSG00000101236.16	RNF24	0.291153	0.27812	0.0729375	0.555769
E139D	24hr	ENSG00000101246.19	ARFRP1	0.121926	0.832601	0.600764	0.0795633
E139D	24hr	ENSG00000101247.17	NDUFAF5	-0.0957371	0.860522	0.653703	0.0652378
E139D	24hr	ENSG00000101255.10	TRIB3	0.576485	0.100997	0.0170652	0.995691
E139D	24hr	ENSG00000101265.15	RASSF2	-0.132425	0.819468	0.577266	0.0864681
E139D	24hr	ENSG00000101266.17	CSNK2A1	-0.00541445	0.985804	0.955873	0.00620922
E139D	24hr	ENSG00000101290.13	CDS2	-0.288751	0.255787	0.0640067	0.592121
E139D	24hr	ENSG00000101294.16	HM13	0.263114	0.0203335	0.0024075	1.69179		1.69179
E139D	24hr	ENSG00000101310.14	SEC23B	0.00066	0.999124	0.997224	0.000380658
E139D	24hr	ENSG00000101311.15	FERMT1	0.0362639	0.940921	0.830943	0.026447
E139D	24hr	ENSG00000101333.16	PLCB4	-0.258356	0.153145	0.0300547	0.814898
E139D	24hr	ENSG00000101335.9	MYL9	-0.243496	0.617957	0.305144	0.209041
E139D	24hr	ENSG00000101337.15	TM9SF4	0.156862	0.533231	0.226727	0.273085
E139D	24hr	ENSG00000101343.14	CRNKL1	0.342546	0.344784	0.103671	0.462453
E139D	24hr	ENSG00000101346.13	POFUT1	0.00477389	0.992464	0.976103	0.00328523
E139D	24hr	ENSG00000101347.8	SAMHD1	0.0400787	0.917152	0.773883	0.0375587
E139D	24hr	ENSG00000101350.7	KIF3B	0.27403	0.25093	0.0621314	0.600448
E139D	24hr	ENSG00000101353.14	MROH8	0.410173	0.324384	0.0935666	0.488941
E139D	24hr	ENSG00000101361.16	NOP56	0.642115	3.39e-17	2.43e-18	16.4697		16.4697
E139D	24hr	ENSG00000101363.12	MANBAL	-0.0813558	0.859907	0.652329	0.0655483
E139D	24hr	ENSG00000101365.20	IDH3B	0.135413	0.637134	0.325538	0.195769
E139D	24hr	ENSG00000101367.8	MAPRE1	0.149775	0.589687	0.276749	0.229379
E139D	24hr	ENSG00000101384.11	JAG1	0.257481	0.444719	0.161466	0.351914
E139D	24hr	ENSG00000101391.20	CDK5RAP1	0.257175	0.381181	0.123166	0.418869
E139D	24hr	ENSG00000101400.5	SNTA1	-0.0850569	0.895668	0.726031	0.047853
E139D	24hr	ENSG00000101407.12	TTI1	-0.255385	0.3442	0.103373	0.463189
E139D	24hr	ENSG00000101412.12	E2F1	-0.0419042	0.935229	0.817355	0.0290819
E139D	24hr	ENSG00000101413.11	RPRD1B	-0.10296	0.742258	0.456233	0.129445
E139D	24hr	ENSG00000101417.11	PXMP4	-0.31433	0.457118	0.169641	0.339972
E139D	24hr	ENSG00000101421.3	CHMP4B	0.450145	0.0331284	0.00424658	1.4798		1.4798
E139D	24hr	ENSG00000101439.8	CST3	-0.140829	0.603363	0.290551	0.219422
E139D	24hr	ENSG00000101442.9	ACTR5	-0.13871	0.772363	0.500682	0.112178
E139D	24hr	ENSG00000101443.17	WFDC2	0.180804	0.830683	0.597202	0.0805648
E139D	24hr	ENSG00000101444.12	AHCY	-0.0306815	0.926315	0.795546	0.0332411
E139D	24hr	ENSG00000101447.14	FAM83D	0.355631	0.156599	0.0310216	0.805211
E139D	24hr	ENSG00000101452.14	DHX35	-0.244578	0.552797	0.243192	0.257434
E139D	24hr	ENSG00000101457.12	DNTTIP1	0.212484	0.568474	0.25705	0.245289
E139D	24hr	ENSG00000101463.5	SYNDIG1	-0.177589	0.718839	0.423654	0.143368
E139D	24hr	ENSG00000101464.10	PIGU	-0.134442	0.694778	0.392556	0.158154
E139D	24hr	ENSG00000101473.16	ACOT8	0.0187182	0.977294	0.931075	0.00997479
E139D	24hr	ENSG00000101474.11	APMAP	0.220499	0.43567	0.155835	0.360842
E139D	24hr	ENSG00000101493.10	ZNF516	0.0322125	0.947258	0.846654	0.0235317
E139D	24hr	ENSG00000101544.8	ADNP2	0.279754	0.133531	0.0248229	0.874417
E139D	24hr	ENSG00000101546.12	RBFA	0.244771	0.542854	0.234787	0.265317
E139D	24hr	ENSG00000101557.14	USP14	-0.00687021	0.981569	0.943354	0.00807923
E139D	24hr	ENSG00000101558.13	VAPA	0.174468	0.446437	0.162609	0.35024
E139D	24hr	ENSG00000101574.14	METTL4	-0.0748327	0.90882	0.755048	0.0415221
E139D	24hr	ENSG00000101577.9	LPIN2	-0.292461	0.394345	0.130606	0.404124
E139D	24hr	ENSG00000101596.14	SMCHD1	-0.00903769	0.971121	0.911731	0.0127267
E139D	24hr	ENSG00000101608.12	MYL12A	0.171172	0.61798	0.305178	0.209026
E139D	24hr	ENSG00000101624.10	CEP76	0.270614	0.46295	0.173622	0.334466
E139D	24hr	ENSG00000101639.18	CEP192	-0.103709	0.68477	0.379963	0.164455
E139D	24hr	ENSG00000101654.17	RNMT	0.0129771	0.981971	0.944574	0.00790134
E139D	24hr	ENSG00000101665.8	SMAD7	0.331994	0.337163	0.0999283	0.47216
E139D	24hr	ENSG00000101680.14	LAMA1	0.183081	0.67509	0.368346	0.170638
E139D	24hr	ENSG00000101745.16	ANKRD12	-0.0597784	0.891489	0.717702	0.0498839
E139D	24hr	ENSG00000101746.15	NOL4	-0.0986677	0.868113	0.668712	0.0614237
E139D	24hr	ENSG00000101751.10	POLI	-0.151308	0.776043	0.506565	0.110114
E139D	24hr	ENSG00000101752.11	MIB1	-0.0046455	0.98817	0.963252	0.00516843
E139D	24hr	ENSG00000101773.18	RBBP8	0.0760516	0.814871	0.569159	0.0889114
E139D	24hr	ENSG00000101782.14	RIOK3	0.426989	0.0881748	0.0142938	1.05466
E139D	24hr	ENSG00000101811.13	CSTF2	-0.114377	0.816187	0.571625	0.0882105
E139D	24hr	ENSG00000101843.18	PSMD10	0.0729325	0.866377	0.665292	0.0622933
E139D	24hr	ENSG00000101844.17	ATG4A	0.317042	0.394379	0.130623	0.404087
E139D	24hr	ENSG00000101846.6	STS	-0.026738	0.976161	0.926968	0.0104785
E139D	24hr	ENSG00000101849.15	TBL1X	-0.245563	0.335864	0.0992786	0.473837
E139D	24hr	ENSG00000101856.9	PGRMC1	-0.177092	0.335667	0.0991687	0.474091
E139D	24hr	ENSG00000101868.10	POLA1	-0.199703	0.0046651	0.000467	2.33114
E139D	24hr	ENSG00000101871.14	MID1	-0.417565	0.108758	0.0188343	0.963539
E139D	24hr	ENSG00000101882.9	NKAP	0.24004	0.34127	0.101971	0.466901
E139D	24hr	ENSG00000101901.11	ALG13	-0.0166331	0.959827	0.879932	0.017807
E139D	24hr	ENSG00000101911.12	PRPS2	0.357563	0.346148	0.104355	0.460738
E139D	24hr	ENSG00000101928.12	MOSPD1	-0.23578	0.542056	0.234129	0.265956
E139D	24hr	ENSG00000101935.9	AMMECR1	-0.35833	0.14443	0.0276812	0.840342
E139D	24hr	ENSG00000101938.14	CHRDL1	0.0627379	0.922981	0.787672	0.0348073
E139D	24hr	ENSG00000101940.17	WDR13	-0.0666752	0.887537	0.709307	0.0518137
E139D	24hr	ENSG00000101945.16	SUV39H1	0.459053	0.0767583	0.0119463	1.11487
E139D	24hr	ENSG00000101955.14	SRPX	-0.4608	0.2091	0.0472784	0.679647
E139D	24hr	ENSG00000101966.12	XIAP	0.169855	0.344348	0.103454	0.463002
E139D	24hr	ENSG00000101972.18	STAG2	-0.0112384	0.953944	0.863781	0.020477
E139D	24hr	ENSG00000101974.14	ATP11C	0.00285218	0.993129	0.978393	0.00299415
E139D	24hr	ENSG00000101986.11	ABCD1	-0.473696	0.189085	0.0406886	0.723342
E139D	24hr	ENSG00000101997.12	CCDC22	0.63016	0.0342355	0.00441587	1.46552		1.46552
E139D	24hr	ENSG00000102003.10	SYP	0.52095	0.0780418	0.0122036	1.10767
E139D	24hr	ENSG00000102007.10	PLP2	-0.073095	0.767302	0.492882	0.115034
E139D	24hr	ENSG00000102024.17	PLS3	-0.118192	0.0638675	0.00945828	1.19472
E139D	24hr	ENSG00000102030.15	NAA10	0.265473	0.228549	0.0539784	0.64102
E139D	24hr	ENSG00000102032.12	RENBP	-0.337609	0.647529	0.336736	0.188741
E139D	24hr	ENSG00000102034.16	ELF4	0.0558289	0.88789	0.70981	0.0516408
E139D	24hr	ENSG00000102038.15	SMARCA1	-0.386791	0.00972128	0.00104612	2.01228	2.01228
E139D	24hr	ENSG00000102043.15	MTMR8	-0.206705	0.619999	0.307168	0.207609
E139D	24hr	ENSG00000102053.12	ZC3H12B	-0.0683486	0.89577	0.726252	0.0478035
E139D	24hr	ENSG00000102054.17	RBBP7	-0.0471252	0.835402	0.605933	0.0781044
E139D	24hr	ENSG00000102057.9	KCND1	0.397672	0.312841	0.0881939	0.504677
E139D	24hr	ENSG00000102078.15	SLC25A14	-0.0534901	0.926839	0.79673	0.0329956
E139D	24hr	ENSG00000102081.13	FMR1	0.0801064	0.816515	0.572176	0.0880359
E139D	24hr	ENSG00000102096.9	PIM2	0.253019	0.589474	0.276537	0.229536
E139D	24hr	ENSG00000102098.17	SCML2	0.0974674	0.765631	0.490151	0.115981
E139D	24hr	ENSG00000102100.15	SLC35A2	0.320122	0.465267	0.175204	0.332298
E139D	24hr	ENSG00000102103.15	PQBP1	0.18703	0.530407	0.224311	0.275391
E139D	24hr	ENSG00000102109.8	PCSK1N	-0.811638	0.00444963	0.000444	2.35168	2.35168
E139D	24hr	ENSG00000102119.10	EMD	0.0271559	0.956943	0.872112	0.0191142
E139D	24hr	ENSG00000102125.15	TAZ	-0.503809	0.104888	0.0179611	0.979274
E139D	24hr	ENSG00000102144.13	PGK1	0.194275	0.212043	0.0482598	0.673576
E139D	24hr	ENSG00000102158.19	MAGT1	0.128163	0.35911	0.111206	0.444772
E139D	24hr	ENSG00000102172.15	SMS	0.0832373	0.643516	0.332373	0.191441
E139D	24hr	ENSG00000102174.8	PHEX	-0.128888	0.839574	0.613613	0.0759409
E139D	24hr	ENSG00000102178.12	UBL4A	0.155422	0.696133	0.394431	0.157308
E139D	24hr	ENSG00000102181.20	CD99L2	-0.317228	0.147401	0.0284945	0.8315
E139D	24hr	ENSG00000102189.16	EEA1	-0.125594	0.555821	0.245785	0.255065
E139D	24hr	ENSG00000102218.5	RP2	0.286254	0.492022	0.194424	0.308015
E139D	24hr	ENSG00000102221.13	JADE3	-0.358678	0.071963	0.0110106	1.14289
E139D	24hr	ENSG00000102225.15	CDK16	-0.199497	0.144133	0.0276015	0.841236
E139D	24hr	ENSG00000102226.9	USP11	0.229915	0.124457	0.0225589	0.904982
E139D	24hr	ENSG00000102230.13	PCYT1B	0.376734	0.153706	0.0302115	0.813309
E139D	24hr	ENSG00000102241.11	HTATSF1	0.0282424	0.940861	0.830801	0.0264743
E139D	24hr	ENSG00000102265.11	TIMP1	0.268536	0.190459	0.0411343	0.720199
E139D	24hr	ENSG00000102287.18	GABRE	-0.0944373	0.848323	0.630255	0.0714387
E139D	24hr	ENSG00000102302.7	FGD1	-0.0339892	0.934973	0.81665	0.029201
E139D	24hr	ENSG00000102309.12	PIN4	-0.0301233	0.942247	0.834294	0.0258354
[truncated: 278,083+ more rows]

## Sheet: SHP2 pseudbulk DEGunion modules
gene_ID	gene name	gene module
ENSG00000008018.8	PSMB1	1
ENSG00000008311.14	AASS	1
ENSG00000010256.10	UQCRC1	1
ENSG00000018610.13	CXorf56	1
ENSG00000020577.13	SAMD4A	1
ENSG00000033122.18	LRRC7	1
ENSG00000035141.7	FAM136A	1
ENSG00000036054.12	TBC1D23	1
ENSG00000037241.7	RPL26L1	1
ENSG00000050327.14	ARHGEF5	1
ENSG00000051108.14	HERPUD1	1
ENSG00000055208.18	TAB2	1
ENSG00000056050.6	HPF1	1
ENSG00000065427.14	KARS	1
ENSG00000066322.14	ELOVL1	1
ENSG00000066697.14	MSANTD3	1
ENSG00000072364.12	AFF4	1
ENSG00000072518.20	MARK2	1
ENSG00000075914.12	EXOSC7	1
ENSG00000080573.6	COL5A3	1
ENSG00000083099.10	LYRM2	1
ENSG00000085465.12	OVGP1	1
ENSG00000086712.12	TXLNG	1
ENSG00000088256.8	GNA11	1
ENSG00000089091.16	DZANK1	1
ENSG00000089159.16	PXN	1
ENSG00000090020.10	SLC9A1	1
ENSG00000096401.7	CDC5L	1
ENSG00000099866.14	MADCAM1	1
ENSG00000100201.20	DDX17	1
ENSG00000100263.13	RHBDD3	1
ENSG00000100815.12	TRIP11	1
ENSG00000100941.8	PNN	1
ENSG00000101189.6	MRGBP	1
ENSG00000101353.14	MROH8	1
ENSG00000102755.11	FLT1	1
ENSG00000102898.11	NUTF2	1
ENSG00000103126.14	AXIN1	1
ENSG00000103187.7	COTL1	1
ENSG00000103274.10	NUBP1	1
ENSG00000103343.12	ZNF174	1
ENSG00000103426.12	CORO7-PAM16	1
ENSG00000104490.17	NCALD	1
ENSG00000104691.14	UBXN8	1
ENSG00000105327.17	BBC3	1
ENSG00000105810.9	CDK6	1
ENSG00000105819.13	PMPCB	1
ENSG00000106105.13	GARS	1
ENSG00000106615.9	RHEB	1
ENSG00000108557.18	RAI1	1
ENSG00000108651.9	UTP6	1
ENSG00000109111.14	SUPT6H	1
ENSG00000109255.11	NMU	1
ENSG00000111011.17	RSRC2	1
ENSG00000111775.2	COX6A1	1
ENSG00000114062.18	UBE3A	1
ENSG00000115084.13	SLC35F5	1
ENSG00000115207.13	GTF3C2	1
ENSG00000115415.18	STAT1	1
ENSG00000116095.10	PLEKHA3	1
ENSG00000116171.17	SCP2	1
ENSG00000116212.14	LRRC42	1
ENSG00000116213.15	WRAP73	1
ENSG00000116750.13	UCHL5	1
ENSG00000116752.5	BCAS2	1
ENSG00000117597.17	DIEXF	1
ENSG00000117614.9	SYF2	1
ENSG00000118680.12	MYL12B	1
ENSG00000118707.9	TGIF2	1
ENSG00000119718.10	EIF2B2	1
ENSG00000120254.15	MTHFD1L	1
ENSG00000120526.10	NUDCD1	1
ENSG00000121060.16	TRIM25	1
ENSG00000123739.10	PLA2G12A	1
ENSG00000124279.11	FASTKD3	1
ENSG00000124532.14	MRS2	1
ENSG00000124789.11	NUP153	1
ENSG00000125445.10	MRPS7	1
ENSG00000126016.15	AMOT	1
ENSG00000127914.16	AKAP9	1
ENSG00000128228.4	SDF2L1	1
ENSG00000128789.20	PSMG2	1
ENSG00000130766.4	SESN2	1
ENSG00000131981.15	LGALS3	1
ENSG00000132423.11	COQ3	1
ENSG00000133026.12	MYH10	1
ENSG00000134440.11	NARS	1
ENSG00000135940.6	COX5B	1
ENSG00000135968.20	GCC2	1
ENSG00000136628.17	EPRS	1
ENSG00000136933.16	RABEPK	1
ENSG00000137040.9	RANBP6	1
ENSG00000137872.16	SEMA6D	1
ENSG00000138074.14	SLC5A6	1
ENSG00000138382.14	METTL5	1
ENSG00000141076.17	UTP4	1
ENSG00000141378.14	PTRH2	1
ENSG00000142694.6	EVA1B	1
ENSG00000143162.7	CREG1	1
ENSG00000143514.16	TP53BP2	1
ENSG00000144120.12	TMEM177	1
ENSG00000144744.16	UBA3	1
ENSG00000144840.8	RABL3	1
ENSG00000146063.19	TRIM41	1
ENSG00000146386.7	ABRACL	1
ENSG00000148175.12	STOM	1
ENSG00000148297.15	MED22	1
ENSG00000148719.14	DNAJB12	1
ENSG00000148834.12	GSTO1	1
ENSG00000149798.4	CDC42EP2	1
ENSG00000150347.14	ARID5B	1
ENSG00000150893.10	FREM2	1
ENSG00000150938.9	CRIM1	1
ENSG00000151014.5	NOCT	1
ENSG00000153094.22	BCL2L11	1
ENSG00000153201.15	RANBP2	1
ENSG00000153406.13	NMRAL1	1
ENSG00000154001.13	PPP2R5E	1
ENSG00000154945.6	ANKRD40	1
ENSG00000155366.16	RHOC	1
ENSG00000155957.17	TMBIM4	1
ENSG00000156103.15	MMP16	1
ENSG00000156298.12	TSPAN7	1
ENSG00000157349.16	DDX19B	1
ENSG00000158042.8	MRPL17	1
ENSG00000159399.9	HK2	1
ENSG00000161204.11	ABCF3	1
ENSG00000162191.13	UBXN1	1
ENSG00000162368.13	CMPK1	1
ENSG00000163444.11	TMEM183A	1
ENSG00000163507.13	KIAA1524	1
ENSG00000163584.17	RPL22L1	1
ENSG00000163832.15	ELP6	1
ENSG00000164587.11	RPS14	1
ENSG00000165650.11	PDZD8	1
ENSG00000165832.5	TRUB1	1
ENSG00000166483.10	WEE1	1
ENSG00000167695.14	FAM57A	1
ENSG00000167920.8	TMEM99	1
ENSG00000168374.10	ARF4	1
ENSG00000170604.4	IRF2BP1	1
ENSG00000171262.11	FAM98B	1
ENSG00000171302.16	CANT1	1
ENSG00000171425.9	ZNF581	1
ENSG00000171823.6	FBXL14	1
ENSG00000172531.14	PPP1CA	1
ENSG00000173436.13	MINOS1	1
ENSG00000173698.17	ADGRG2	1
ENSG00000173875.13	ZNF791	1
ENSG00000173917.10	HOXB2	1
ENSG00000175356.12	SCUBE2	1
ENSG00000176887.6	SOX11	1
ENSG00000177731.15	FLII	1
ENSG00000178127.12	NDUFV2	1
ENSG00000178202.12	KDELC2	1
ENSG00000180806.4	HOXC9	1
ENSG00000181924.6	COA4	1
ENSG00000182944.17	EWSR1	1
ENSG00000184967.6	NOC4L	1
ENSG00000185129.5	PURA	1
ENSG00000185163.9	DDX51	1
ENSG00000185666.14	SYN3	1
ENSG00000185787.14	MORF4L1	1
ENSG00000185989.10	RASA3	1
ENSG00000187772.7	LIN28B	1
ENSG00000187866.8	FAM122A	1
ENSG00000188042.7	ARL4C	1
ENSG00000188064.9	WNT7B	1
ENSG00000188177.13	ZC3H6	1
ENSG00000188554.13	NBR1	1
ENSG00000188725.7	SMIM15	1
ENSG00000196365.11	LONP1	1
ENSG00000196549.10	MME	1
ENSG00000197128.11	ZNF772	1
ENSG00000197147.13	LRRC8B	1
ENSG00000198018.6	ENTPD7	1
ENSG00000198211.8	AC092143.1	1
ENSG00000198707.14	CEP290	1
ENSG00000204843.12	DCTN1	1
ENSG00000213523.10	SRA1	1
ENSG00000214113.10	LYRM4	1
ENSG00000214194.8	SMIM30	1
ENSG00000214736.7	TOMM6	1
ENSG00000226479.3	TMEM185B	1
ENSG00000233461.5	AL445524.1	1
ENSG00000236287.7	ZBED5	1
ENSG00000244038.9	DDOST	1
ENSG00000245025.2	AC107959.1	1
ENSG00000245910.8	SNHG6	1
ENSG00000253187.2	HOXA10-AS	1
ENSG00000253352.8	TUG1	1
ENSG00000255717.6	SNHG1	1
ENSG00000259494.1	MRPL46	1
ENSG00000260822.1	AC004656.1	1
ENSG00000263766.5	AC025682.1	1
ENSG00000272512.1	AL645608.8	1
ENSG00000273568.1	AC131009.3	1
ENSG00000274290.2	HIST1H2BE	1
ENSG00000003056.7	M6PR	1
ENSG00000010318.20	PHF7	1
ENSG00000012660.13	ELOVL5	1
ENSG00000015475.18	BID	1
ENSG00000022267.16	FHL1	1
ENSG00000031081.10	ARHGAP31	1
ENSG00000033100.16	CHPF2	1
ENSG00000059728.10	MXD1	1
ENSG00000068615.17	REEP1	1
ENSG00000070950.9	RAD18	1
ENSG00000074211.13	PPP2R2C	1
ENSG00000083454.21	P2RX5	1
ENSG00000086504.15	MRPL28	1
ENSG00000087086.14	FTL	1
ENSG00000087502.17	ERGIC2	1
ENSG00000089060.11	SLC8B1	1
ENSG00000090889.11	KIF4A	1
ENSG00000091136.13	LAMB1	1
ENSG00000091436.16	MAP3K20	1
ENSG00000095713.13	CRTAC1	1
ENSG00000100075.9	SLC25A1	1
ENSG00000101190.12	TCFL5	1
ENSG00000101608.12	MYL12A	1
ENSG00000103260.8	METRN	1
ENSG00000104885.17	DOT1L	1
ENSG00000105607.12	GCDH	1
ENSG00000106245.10	BUD31	1
ENSG00000106789.12	CORO2A	1
ENSG00000107130.9	NCS1	1
ENSG00000107341.4	UBE2R2	1
ENSG00000108774.14	RAB5C	1
ENSG00000109084.13	TMEM97	1
ENSG00000109501.13	WFS1	1
ENSG00000109861.15	CTSC	1
ENSG00000114648.11	KLHL18	1
ENSG00000119185.12	ITGB1BP1	1
ENSG00000121691.4	CAT	1
ENSG00000121940.15	CLCC1	1
ENSG00000123353.9	ORMDL2	1
ENSG00000123472.12	ATPAF1	1
ENSG00000124164.15	VAPB	1
ENSG00000124535.15	WRNIP1	1
ENSG00000125351.11	UPF3B	1
ENSG00000125844.15	RRBP1	1
ENSG00000128011.4	LRFN1	1
ENSG00000128708.12	HAT1	1
ENSG00000128923.10	MINDY2	1
ENSG00000130202.9	NECTIN2	1
ENSG00000131165.14	CHMP1A	1
ENSG00000131174.4	COX7B	1
ENSG00000131437.15	KIF3A	1
ENSG00000134287.9	ARF3	1
ENSG00000135424.15	ITGA7	1
ENSG00000135916.15	ITM2C	1
ENSG00000136169.16	SETDB2	1
ENSG00000136521.12	NDUFB5	1
ENSG00000136731.12	UGGT1	1
ENSG00000137962.12	ARHGAP29	1
ENSG00000140950.15	TLDC1	1
ENSG00000143303.11	RRNAD1	1
ENSG00000143322.19	ABL2	1
ENSG00000143367.15	TUFT1	1
ENSG00000143878.9	RHOB	1
ENSG00000143977.13	SNRPG	1
ENSG00000149260.15	CAPN5	1
ENSG00000155846.16	PPARGC1B	1
ENSG00000156599.10	ZDHHC5	1
ENSG00000156671.12	SAMD8	1
ENSG00000156970.12	BUB1B	1
ENSG00000157020.17	SEC13	1
ENSG00000157693.14	TMEM268	1
ENSG00000159069.13	FBXW5	1
ENSG00000159720.11	ATP6V0D1	1
ENSG00000160193.11	WDR4	1
ENSG00000160213.6	CSTB	1
ENSG00000160326.13	SLC2A6	1
ENSG00000161860.7	SYCE2	1
ENSG00000163743.13	RCHY1	1
ENSG00000165802.22	NSMF	1
ENSG00000167965.17	MLST8	1
ENSG00000168036.16	CTNNB1	1
ENSG00000170852.10	KBTBD2	1
ENSG00000172339.9	ALG14	1
ENSG00000172893.15	DHCR7	1
ENSG00000173915.14	USMG5	1
ENSG00000174371.16	EXO1	1
ENSG00000175931.12	UBE2O	1
ENSG00000176340.3	COX8A	1
ENSG00000177679.15	SRRM3	1
ENSG00000177868.11	SVBP	1
ENSG00000180304.14	OAZ2	1
ENSG00000180628.14	PCGF5	1
ENSG00000182208.13	MOB2	1
ENSG00000183624.13	HMCES	1
ENSG00000185201.16	IFITM2	1
ENSG00000185896.10	LAMP1	1
ENSG00000188211.8	NCR3LG1	1
ENSG00000196937.10	FAM3C	1
ENSG00000197324.8	LRP10	1
ENSG00000197381.15	ADARB1	1
ENSG00000197971.14	MBP	1
ENSG00000205476.8	CCDC85C	1
ENSG00000206527.9	HACD2	1
ENSG00000213186.7	TRIM59	1
ENSG00000238083.7	LRRC37A2	1
ENSG00000255198.4	SNHG9	1
ENSG00000266962.2	AC067852.2	1
ENSG00000267575.6	AC006504.5	1
ENSG00000271717.1	AC022146.2	1
ENSG00000004142.11	POLDIP2	2
ENSG00000006625.17	GGCT	2
ENSG00000010030.13	ETV7	2
ENSG00000011260.13	UTP18	2
ENSG00000013441.15	CLK1	2
ENSG00000013619.13	MAMLD1	2
ENSG00000014138.8	POLA2	2
ENSG00000030110.12	BAK1	2
ENSG00000031698.12	SARS	2
ENSG00000042429.11	MED17	2
ENSG00000048649.13	RSF1	2
ENSG00000056487.15	PHF21B	2
ENSG00000058729.10	RIOK2	2
ENSG00000059769.19	DNAJC25	2
ENSG00000060138.12	YBX3	2
ENSG00000065000.15	AP3D1	2
ENSG00000065911.11	MTHFD2	2
ENSG00000069482.6	GAL	2
ENSG00000070495.14	JMJD6	2
ENSG00000071243.15	ING3	2
ENSG00000071539.13	TRIP13	2
ENSG00000073614.12	KDM5A	2
ENSG00000075213.10	SEMA3A	2
ENSG00000075702.16	WDR62	2
ENSG00000076043.9	REXO2	2
ENSG00000077312.8	SNRPA	2
ENSG00000078269.14	SYNJ2	2
ENSG00000083896.12	YTHDC1	2
ENSG00000085563.14	ABCB1	2
ENSG00000085721.12	RRN3	2
ENSG00000088888.17	MAVS	2
ENSG00000090612.20	ZNF268	2
ENSG00000091651.8	ORC6	2
ENSG00000092020.10	PPP2R3C	2
ENSG00000092978.10	GPATCH2	2
ENSG00000093000.18	NUP50	2
ENSG00000093009.9	CDC45	2
ENSG00000094804.9	CDC6	2
ENSG00000095139.13	ARCN1	2
ENSG00000099860.8	GADD45B	2
ENSG00000100219.16	XBP1	2
ENSG00000100234.11	TIMP3	2
ENSG00000100416.12	TRMU	2
ENSG00000100554.11	ATP6V1D	2
ENSG00000100575.13	TIMM9	2
ENSG00000100603.13	SNW1	2
ENSG00000100814.17	CCNB1IP1	2
ENSG00000101057.15	MYBL2	2
ENSG00000101294.16	HM13	2
ENSG00000101365.20	IDH3B	2
ENSG00000101367.8	MAPRE1	2
ENSG00000101665.8	SMAD7	2
ENSG00000101782.14	RIOK3	2
ENSG00000101945.16	SUV39H1	2
ENSG00000101997.12	CCDC22	2
ENSG00000102390.10	PBDC1	2
ENSG00000102393.9	GLA	2
ENSG00000102580.14	DNAJC3	2
ENSG00000103005.11	USB1	2
ENSG00000103423.13	DNAJA3	2
ENSG00000103599.19	IQCH	2
ENSG00000104067.16	TJP1	2
ENSG00000104825.16	NFKBIB	2
ENSG00000104907.12	TRMT1	2
ENSG00000104980.7	TIMM44	2
ENSG00000105185.11	PDCD5	2
ENSG00000105329.9	TGFB1	2
ENSG00000105364.13	MRPL4	2
ENSG00000105447.12	GRWD1	2
ENSG00000105576.15	TNPO2	2
ENSG00000105619.13	TFPT	2
ENSG00000105698.15	USF2	2
ENSG00000105825.11	TFPI2	2
ENSG00000105993.14	DNAJB6	2
ENSG00000106236.3	NPTX2	2
ENSG00000106462.10	EZH2	2
ENSG00000106591.3	MRPL32	2
ENSG00000107815.7	TWNK	2
ENSG00000107833.10	NPM3	2
ENSG00000108010.11	GLRX3	2
ENSG00000108256.8	NUFIP2	2
ENSG00000108559.11	NUP88	2
ENSG00000108587.15	GOSR1	2
ENSG00000108588.13	CCDC47	2
ENSG00000109063.14	MYH3	2
ENSG00000111424.10	VDR	2
ENSG00000111845.4	PAK1IP1	2
ENSG00000112245.10	PTP4A1	2
ENSG00000112578.9	BYSL	2
ENSG00000113013.12	HSPA9	2
ENSG00000113430.9	IRX4	2
ENSG00000113569.15	NUP155	2
ENSG00000113648.16	H2AFY	2
ENSG00000114446.4	IFT57	2
ENSG00000114933.15	INO80D	2
ENSG00000115163.14	CENPA	2
ENSG00000115419.12	GLS	2
ENSG00000115524.15	SF3B1	2
ENSG00000115541.10	HSPE1	2
ENSG00000115977.18	AAK1	2
ENSG00000116120.9	FARSB	2
ENSG00000116918.13	TSNAX	2
ENSG00000118004.17	COLEC11	2
ENSG00000118503.14	TNFAIP3	2
ENSG00000119318.12	RAD23B	2
ENSG00000119689.14	DLST	2
ENSG00000119953.12	SMNDC1	2
ENSG00000120334.15	CENPL	2
ENSG00000120685.19	PROSER1	2
ENSG00000120686.11	UFM1	2
ENSG00000120705.12	ETF1	2
ENSG00000120738.7	EGR1	2
ENSG00000120800.4	UTP20	2
ENSG00000120875.8	DUSP4	2
ENSG00000121022.13	COPS5	2
ENSG00000121101.15	TEX14	2
ENSG00000121644.18	DESI2	2
ENSG00000121904.17	CSMD2	2
ENSG00000122557.9	HERPUD2	2
ENSG00000123200.16	ZC3H13	2
ENSG00000123268.8	ATF1	2
ENSG00000123505.15	AMD1	2
ENSG00000124145.6	SDC4	2
ENSG00000124383.8	MPHOSPH10	2
ENSG00000124831.18	LRRFIP1	2
ENSG00000125740.13	FOSB	2
ENSG00000125977.6	EIF2S2	2
ENSG00000126254.11	RBM42	2
ENSG00000126261.12	UBA2	2
ENSG00000128050.8	PAICS	2
ENSG00000128059.8	PPAT	2
ENSG00000128564.6	VGF	2
ENSG00000128609.14	NDUFA5	2
ENSG00000128626.11	MRPS12	2
ENSG00000129173.12	E2F8	2
ENSG00000129244.8	ATP1B2	2
ENSG00000129245.11	FXR2	2
ENSG00000129932.8	DOHH	2
ENSG00000129946.10	SHC2	2
ENSG00000130741.10	EIF2S3	2
ENSG00000131018.22	SYNE1	2
ENSG00000131051.22	RBM39	2
ENSG00000131269.15	ABCB7	2
ENSG00000131368.7	MRPS25	2
ENSG00000131379.9	C3orf20	2
ENSG00000131876.16	SNRPA1	2
ENSG00000132205.10	EMILIN2	2
ENSG00000132432.13	SEC61G	2
ENSG00000132467.3	UTP3	2
ENSG00000132510.10	KDM6B	2
ENSG00000134001.12	EIF2S1	2
ENSG00000134058.11	CDK7	2
ENSG00000134107.4	BHLHE40	2
ENSG00000134333.13	LDHA	2
ENSG00000134531.9	EMP1	2
ENSG00000134697.12	GNL2	2
ENSG00000135269.17	TES	2
ENSG00000135334.8	AKIRIN2	2
ENSG00000135862.5	LAMC1	2
ENSG00000136146.14	MED4	2
ENSG00000136158.11	SPRY2	2
ENSG00000136986.9	DERL1	2
ENSG00000137331.11	IER3	2
ENSG00000137522.17	RNF121	2
ENSG00000137601.16	NEK1	2
ENSG00000137814.10	HAUS2	2
ENSG00000137996.12	RTCA	2
ENSG00000138231.12	DBR1	2
ENSG00000138587.5	MNS1	2
ENSG00000138764.14	CCNG2	2
ENSG00000139146.13	FAM60A	2
ENSG00000139372.14	TDG	2
ENSG00000139546.10	TARBP2	2
ENSG00000139826.5	ABHD13	2
ENSG00000140105.17	WARS	2
ENSG00000140319.10	SRP14	2
ENSG00000140525.17	FANCI	2
ENSG00000140632.16	GLYR1	2
ENSG00000140650.11	PMM2	2
ENSG00000140992.18	PDPK1	2
ENSG00000141458.12	NPC1	2
ENSG00000141551.14	CSNK1D	2
ENSG00000141682.11	PMAIP1	2
ENSG00000142207.6	URB1	2
ENSG00000142528.15	ZNF473	2
ENSG00000142731.10	PLK4	2
ENSG00000143320.8	CRABP2	2
ENSG00000143374.16	TARS2	2
ENSG00000143479.15	DYRK3	2
ENSG00000143621.16	ILF2	2
ENSG00000144867.11	SRPRB	2
ENSG00000144895.11	EIF2A	2
ENSG00000145337.4	PYURF	2
ENSG00000145494.11	NDUFS6	2
ENSG00000145506.13	NKD2	2
ENSG00000145555.14	MYO10	2
ENSG00000146197.8	SCUBE3	2
ENSG00000146648.17	EGFR	2
ENSG00000146909.7	NOM1	2
ENSG00000147174.11	GCNA	2
ENSG00000147416.10	ATP6V1B2	2
ENSG00000148606.12	POLR3A	2
ENSG00000148840.10	PPRC1	2
ENSG00000149273.14	RPS3	2
ENSG00000149541.9	B3GAT3	2
ENSG00000149948.13	HMGA2	2
ENSG00000151012.13	SLC7A11	2
ENSG00000151503.12	NCAPD3	2
ENSG00000151576.10	QTRT2	2
ENSG00000152413.14	HOMER1	2
ENSG00000152661.7	GJA1	2
ENSG00000153531.13	ADPRHL1	2
ENSG00000154174.7	TOMM70	2
ENSG00000155093.17	PTPRN2	2
ENSG00000155100.10	OTUD6B	2
ENSG00000155380.11	SLC16A1	2
ENSG00000155438.11	NIFK	2
ENSG00000156113.22	KCNMA1	2
ENSG00000156232.7	WHAMM	2
ENSG00000156697.12	UTP14A	2
ENSG00000156928.4	MALSU1	2
ENSG00000158526.7	TSR2	2
ENSG00000159200.17	RCAN1	2
ENSG00000160075.11	SSU72	2
ENSG00000160209.18	PDXK	2
ENSG00000160783.19	PMF1	2
ENSG00000160888.6	IER2	2
ENSG00000161638.10	ITGA5	2
ENSG00000161981.10	SNRNP25	2
ENSG00000162413.16	KLHL21	2
ENSG00000163607.15	GTPBP8	2
ENSG00000163634.11	THOC7	2
ENSG00000163636.10	PSMD6	2
ENSG00000163660.11	CCNL1	2
ENSG00000163806.15	SPDYA	2
ENSG00000163956.10	LRPAP1	2
ENSG00000164168.7	TMEM184C	2
ENSG00000164292.12	RHOBTB3	2
ENSG00000164930.11	FZD6	2
ENSG00000164951.15	PDP1	2
ENSG00000165704.14	HPRT1	2
ENSG00000165732.12	DDX21	2
ENSG00000166164.15	BRD7	2
ENSG00000166224.16	SGPL1	2
ENSG00000166747.12	AP1G1	2
ENSG00000166780.10	C16orf45	2
ENSG00000166822.12	TMEM170A	2
ENSG00000166900.16	STX3	2
ENSG00000167986.13	DDB1	2
ENSG00000168066.20	SF1	2
ENSG00000168256.17	NKIRAS2	2
ENSG00000168461.12	RAB31	2
ENSG00000169047.5	IRS1	2
ENSG00000169139.11	UBE2V2	2
ENSG00000169288.17	MRPL1	2
ENSG00000169375.15	SIN3A	2
ENSG00000169607.12	CKAP2L	2
ENSG00000170144.20	HNRNPA3	2
ENSG00000170396.7	ZNF804A	2
ENSG00000170759.10	KIF5B	2
ENSG00000170846.16	AC093323.1	2
ENSG00000171017.10	LRRC8E	2
ENSG00000171223.5	JUNB	2
ENSG00000171241.8	SHCBP1	2
ENSG00000171793.13	CTPS1	2
ENSG00000172057.9	ORMDL3	2
ENSG00000172201.11	ID4	2
ENSG00000172380.5	GNG12	2
ENSG00000172428.10	COPS9	2
ENSG00000172840.6	PDP2	2
ENSG00000173575.20	CHD2	2
ENSG00000174460.3	ZCCHC12	2
ENSG00000175061.17	LRRC75A-AS1	2
ENSG00000175832.12	ETV4	2
ENSG00000176170.13	SPHK1	2
ENSG00000176845.12	METRNL	2
ENSG00000177082.12	WDR73	2
ENSG00000177410.12	ZFAS1	2
ENSG00000178999.12	AURKB	2
ENSG00000179388.8	EGR3	2
ENSG00000179918.18	SEPHS2	2
ENSG00000181026.14	AEN	2
ENSG00000182149.20	IST1	2
ENSG00000183520.11	UTP11	2
ENSG00000183696.13	UPP1	2
ENSG00000183751.14	TBL3	2
ENSG00000183763.8	TRAIP	2
ENSG00000184281.14	TSSC4	2
ENSG00000184661.13	CDCA2	2
ENSG00000185022.11	MAFF	2
ENSG00000185122.10	HSF1	2
ENSG00000185262.8	UBALD2	2
ENSG00000185339.8	TCN2	2
ENSG00000185721.12	DRG1	2
ENSG00000186184.16	POLR1D	2
ENSG00000186834.3	HEXIM1	2
ENSG00000187479.5	C11orf96	2
ENSG00000187555.14	USP7	2
ENSG00000196233.13	LCOR	2
ENSG00000196547.14	MAN2A2	2
ENSG00000196850.5	PPTC7	2
ENSG00000197019.4	SERTAD1	2
ENSG00000198053.11	SIRPA	2
ENSG00000198146.4	ZNF770	2
ENSG00000198576.3	ARC	2
ENSG00000198805.11	PNP	2
ENSG00000198952.8	SMG5	2
ENSG00000204387.12	C6orf48	2
ENSG00000204899.5	MZT1	2
ENSG00000205250.8	E2F4	2
ENSG00000205937.11	RNPS1	2
ENSG00000206573.8	THUMPD3-AS1	2
ENSG00000213965.3	NUDT19	2
ENSG00000227057.9	WDR46	2
ENSG00000228624.7	HDAC2-AS2	2
ENSG00000230989.6	HSBP1	2
ENSG00000233016.6	SNHG7	2
ENSG00000234745.10	HLA-B	2
ENSG00000240230.5	COX19	2
ENSG00000240849.10	TMEM189	2
ENSG00000244405.7	ETV5	2
ENSG00000248333.8	CDK11B	2
ENSG00000253304.1	TMEM200B	2
ENSG00000253738.1	OTUD6B-AS1	2
ENSG00000256824.1	AP000721.2	2
ENSG00000257176.2	AC009318.1	2
ENSG00000267041.5	ZNF850	2
ENSG00000267475.1	AC008736.1	2
ENSG00000271723.5	MROH7-TTC4	2
ENSG00000272886.5	DCP1A	2
ENSG00000275052.4	PPP4R3B	2
ENSG00000005007.12	UPF1	2
ENSG00000005483.20	KMT2E	2
ENSG00000010295.19	IFFO1	2
ENSG00000014641.17	MDH1	2
ENSG00000042753.11	AP2S1	2
ENSG00000051341.13	POLQ	2
ENSG00000071564.14	TCF3	2
ENSG00000072110.13	ACTN1	2
ENSG00000073712.14	FERMT2	2
ENSG00000076604.14	TRAF4	2
ENSG00000077235.17	GTF3C1	2
ENSG00000077522.12	ACTN2	2
ENSG00000078177.13	N4BP2	2
ENSG00000082515.17	MRPL22	2
ENSG00000087302.8	C14orf166	2
ENSG00000099804.8	CDC34	2
ENSG00000100116.16	GCAT	2
ENSG00000100403.11	ZC3H7B	2
ENSG00000100867.14	DHRS2	2
ENSG00000101187.15	SLCO4A1	2
ENSG00000103266.10	STUB1	2
ENSG00000104341.16	LAPTM4B	2
ENSG00000106031.7	HOXA13	2
ENSG00000106261.16	ZKSCAN1	2
ENSG00000106636.7	YKT6	2
ENSG00000107249.21	GLIS3	2
ENSG00000107929.14	LARP4B	2
ENSG00000107938.17	EDRF1	2
ENSG00000107954.10	NEURL1	2
ENSG00000111229.15	ARPC3	2
ENSG00000112576.12	CCND3	2
ENSG00000113319.12	RASGRF2	2
ENSG00000113916.17	BCL6	2
ENSG00000114491.13	UMPS	2
ENSG00000115446.11	UNC50	2
ENSG00000117000.8	RLF	2
ENSG00000117174.10	ZNHIT6	2
ENSG00000117500.12	TMED5	2
ENSG00000117707.15	PROX1	2
ENSG00000123064.12	DDX54	2
ENSG00000123094.15	RASSF8	2
ENSG00000124688.13	MAD2L1BP	2
ENSG00000125743.10	SNRPD2	2
ENSG00000127540.11	UQCR11	2
ENSG00000129159.7	KCNC1	2
ENSG00000130119.15	GNL3L	2
ENSG00000135476.11	ESPL1	2
ENSG00000135521.8	LTV1	2
ENSG00000135801.9	TAF5L	2
ENSG00000140983.13	RHOT2	2
ENSG00000143549.19	TPM3	2
ENSG00000143970.16	ASXL2	2
ENSG00000144029.11	MRPS5	2
ENSG00000144674.16	GOLGA4	2
ENSG00000145388.14	METTL14	2
ENSG00000145919.10	BOD1	2
ENSG00000147121.15	KRBOX4	2
ENSG00000147526.19	TACC1	2
ENSG00000147669.10	POLR2K	2
ENSG00000148672.8	GLUD1	2
ENSG00000151247.12	EIF4E	2
ENSG00000151304.5	SRFBP1	2
ENSG00000151353.14	TMEM18	2
ENSG00000158552.12	ZFAND2B	2
ENSG00000160199.14	PKNOX1	2
ENSG00000160714.9	UBE2Q1	2
ENSG00000160877.5	NACC1	2
ENSG00000163249.11	CCNYL1	2
ENSG00000164182.10	NDUFAF2	2
ENSG00000164405.10	UQCRQ	2
ENSG00000165119.20	HNRNPK	2
ENSG00000166478.9	ZNF143	2
ENSG00000166579.15	NDEL1	2
ENSG00000167397.14	VKORC1	2
ENSG00000168040.4	FADD	2
ENSG00000170473.16	PYM1	2
ENSG00000170855.3	TRIAP1	2
ENSG00000171314.8	PGAM1	2
ENSG00000171700.13	RGS19	2
ENSG00000173153.13	ESRRA	2
ENSG00000173660.11	UQCRH	2
ENSG00000175221.14	MED16	2
ENSG00000177946.5	CENPBD1	2
ENSG00000181035.13	SLC25A42	2
ENSG00000184640.17	SEPT9	2
ENSG00000184752.12	NDUFA12	2
ENSG00000185652.11	NTF3	2
ENSG00000189221.9	MAOA	2
ENSG00000196632.10	WNK3	2
ENSG00000197579.7	TOPORS	2
ENSG00000198832.10	SELENOM	2
ENSG00000198898.13	CAPZA2	2
ENSG00000198925.10	ATG9A	2
ENSG00000203727.3	SAMD5	2
ENSG00000204947.8	ZNF425	2
ENSG00000214114.8	MYCBP	2
ENSG00000214456.8	PLIN5	2
ENSG00000214517.9	PPME1	2
ENSG00000219481.10	NBPF1	2
ENSG00000250917.1	AL035458.2	2
ENSG00000000419.12	DPM1	3
ENSG00000001036.13	FUCA2	3
ENSG00000001497.16	LAS1L	3
ENSG00000002549.12	LAP3	3
ENSG00000004455.16	AK2	3
ENSG00000004478.7	FKBP4	3
ENSG00000004700.15	RECQL	3
ENSG00000005022.5	SLC25A5	3
ENSG00000005075.15	POLR2J	3
ENSG00000005100.12	DHX33	3
ENSG00000005339.14	CREBBP	3
ENSG00000005448.16	WDR54	3
ENSG00000005889.15	ZFX	3
ENSG00000006007.11	GDE1	3
ENSG00000006042.11	TMEM98	3
ENSG00000006327.13	TNFRSF12A	3
ENSG00000006652.13	IFRD1	3
ENSG00000006712.14	PAF1	3
ENSG00000006744.18	ELAC2	3
ENSG00000007080.10	CCDC124	3
ENSG00000007376.7	RPUSD1	3
ENSG00000007923.15	DNAJC11	3
ENSG00000008405.11	CRY1	3
ENSG00000008735.13	MAPK8IP2	3
ENSG00000008952.16	SEC62	3
ENSG00000009307.15	CSDE1	3
ENSG00000009954.10	BAZ1B	3
ENSG00000010165.19	METTL13	3
ENSG00000010219.13	DYRK4	3
ENSG00000010278.12	CD9	3
ENSG00000010292.12	NCAPD2	3
ENSG00000011007.12	ELOA	3
ENSG00000011304.19	PTBP1	3
ENSG00000011426.10	ANLN	3
ENSG00000012061.15	ERCC1	3
ENSG00000013275.7	PSMC4	3
ENSG00000013374.15	NUB1	3
ENSG00000013588.7	GPRC5A	3
ENSG00000018699.11	TTC27	3
ENSG00000023608.4	SNAPC1	3
ENSG00000023734.10	STRAP	3
ENSG00000024526.16	DEPDC1	3
ENSG00000025770.18	NCAPH2	3
ENSG00000025772.7	TOMM34	3
ENSG00000026025.15	VIM	3
ENSG00000026508.17	CD44	3
ENSG00000029363.16	BCLAF1	3
ENSG00000033050.7	ABCF2	3
ENSG00000033867.16	SLC4A7	3
ENSG00000034152.18	MAP2K3	3
ENSG00000034510.5	TMSB10	3
ENSG00000035403.17	VCL	3
ENSG00000035928.15	RFC1	3
ENSG00000037474.14	NSUN2	3
ENSG00000037897.16	METTL1	3
ENSG00000041357.15	PSMA4	3
ENSG00000041802.10	LSG1	3
ENSG00000041988.15	THAP3	3
ENSG00000044574.7	HSPA5	3
ENSG00000047315.15	POLR2B	3
ENSG00000048162.20	NOP16	3
ENSG00000048544.5	MRPS10	3
ENSG00000048828.16	FAM120A	3
ENSG00000049656.13	CLPTM1L	3
ENSG00000052749.13	RRP12	3
ENSG00000053372.4	MRTO4	3
ENSG00000054118.13	THRAP3	3
ENSG00000055044.10	NOP58	3
ENSG00000055070.16	SZRD1	3
ENSG00000055483.19	USP36	3
ENSG00000056097.15	ZFR	3
ENSG00000057757.9	PITHD1	3
ENSG00000058063.15	ATP11B	3
ENSG00000058262.9	SEC61A1	3
ENSG00000059804.15	SLC2A3	3
ENSG00000060069.16	CTDP1	3
ENSG00000061794.12	MRPS35	3
ENSG00000062485.18	CS	3
ENSG00000063177.12	RPL18	3
ENSG00000063244.12	U2AF2	3
ENSG00000063660.8	GPC1	3
ENSG00000064666.14	CNN2	3
ENSG00000064703.11	DDX20	3
ENSG00000065135.10	GNAI3	3
ENSG00000065183.15	WDR3	3
ENSG00000065328.16	MCM10	3
ENSG00000065548.17	ZC3H15	3
ENSG00000065613.13	SLK	3
ENSG00000065978.18	YBX1	3
ENSG00000065989.15	PDE4A	3
ENSG00000066117.14	SMARCD1	3
ENSG00000066279.17	ASPM	3
ENSG00000066422.4	ZBTB11	3
ENSG00000066654.13	THUMPD1	3
ENSG00000067057.16	PFKP	3
ENSG00000067082.14	KLF6	3
ENSG00000067167.7	TRAM1	3
ENSG00000067225.17	PKM	3
ENSG00000067334.13	DNTTIP2	3
ENSG00000067533.5	RRP15	3
ENSG00000067560.10	RHOA	3
ENSG00000067829.18	IDH3G	3
ENSG00000068323.16	TFE3	3
ENSG00000068438.14	FTSJ1	3
ENSG00000068489.12	PRR11	3
ENSG00000068654.15	POLR1A	3
ENSG00000068912.13	ERLEC1	3
ENSG00000069329.16	VPS35	3
ENSG00000069345.11	DNAJA2	3
ENSG00000069509.5	FUNDC1	3
ENSG00000069849.10	ATP1B3	3
ENSG00000069998.12	HDHD5	3
ENSG00000070404.9	FSTL3	3
ENSG00000070423.17	RNF126	3
ENSG00000070761.7	CFAP20	3
ENSG00000070770.8	CSNK2A2	3
ENSG00000070814.17	TCOF1	3
ENSG00000071462.11	BUD23	3
ENSG00000071994.10	PDCD2	3
ENSG00000072042.12	RDH11	3
ENSG00000072274.12	TFRC	3
ENSG00000072401.14	UBE2D1	3
ENSG00000072501.17	SMC1A	3
ENSG00000072506.12	HSD17B10	3
ENSG00000072849.10	DERL2	3
ENSG00000073536.17	NLE1	3
ENSG00000074071.14	MRPS34	3
ENSG00000074201.8	CLNS1A	3
ENSG00000074695.5	LMAN1	3
ENSG00000074696.12	HACD3	3
ENSG00000074800.13	ENO1	3
ENSG00000074842.7	MYDGF	3
ENSG00000075142.13	SRI	3
ENSG00000075407.18	ZNF37A	3
ENSG00000075415.12	SLC25A3	3
ENSG00000075426.11	FOSL2	3
ENSG00000075624.13	ACTB	3
ENSG00000075856.11	SART3	3
ENSG00000076003.4	MCM6	3
ENSG00000076248.10	UNG	3
ENSG00000076924.11	XAB2	3
ENSG00000077150.18	NFKB2	3
ENSG00000077348.8	EXOSC5	3
ENSG00000077721.15	UBE2A	3
ENSG00000079246.15	XRCC5	3
ENSG00000079313.13	REXO1	3
ENSG00000079616.12	KIF22	3
ENSG00000079785.14	DDX1	3
ENSG00000080345.17	RIF1	3
ENSG00000080371.5	RAB21	3
ENSG00000080824.18	HSP90AA1	3
ENSG00000081019.13	RSBN1	3
ENSG00000082153.17	BZW1	3
ENSG00000083168.9	KAT6A	3
ENSG00000083312.17	TNPO1	3
ENSG00000083520.14	DIS3	3
ENSG00000083817.8	ZNF416	3
ENSG00000083845.8	RPS5	3
ENSG00000083937.8	CHMP2B	3
ENSG00000084072.16	PPIE	3
ENSG00000084073.8	ZMPSTE24	3
ENSG00000084463.7	WBP11	3
ENSG00000084623.11	EIF3I	3
ENSG00000084774.13	CAD	3
ENSG00000085760.14	MTIF2	3
ENSG00000086061.15	DNAJA1	3
ENSG00000086589.11	RBM22	3
ENSG00000086598.10	TMED2	3
ENSG00000087074.7	PPP1R15A	3
ENSG00000087087.19	SRRT	3
ENSG00000087191.12	PSMC5	3
ENSG00000087263.16	OGFOD1	3
ENSG00000087269.15	NOP14	3
ENSG00000087365.15	SF3B2	3
ENSG00000088038.17	CNOT3	3
ENSG00000088205.12	DDX18	3
ENSG00000088247.17	KHSRP	3
ENSG00000088325.15	TPX2	3
ENSG00000088832.16	FKBP1A	3
ENSG00000088986.10	DYNLL1	3
ENSG00000089009.15	RPL6	3
ENSG00000089048.14	ESF1	3
ENSG00000089195.14	TRMT6	3
ENSG00000089220.4	PEBP1	3
ENSG00000089327.14	FXYD5	3
ENSG00000089685.14	BIRC5	3
ENSG00000089737.16	DDX24	3
ENSG00000090060.17	PAPOLA	3
ENSG00000090273.13	NUDC	3
ENSG00000090432.6	MUL1	3
ENSG00000090520.11	DNAJB11	3
ENSG00000090621.13	PABPC4	3
ENSG00000090861.15	AARS	3
ENSG00000091140.13	DLD	3
ENSG00000091527.15	CDV3	3
ENSG00000092199.17	HNRNPC	3
ENSG00000092820.17	EZR	3
ENSG00000092853.13	CLSPN	3
ENSG00000095319.14	NUP188	3
ENSG00000095380.10	NANS	3
ENSG00000095752.6	IL11	3
ENSG00000095787.21	WAC	3
ENSG00000096080.11	MRPS18A	3
ENSG00000096384.19	HSP90AB1	3
ENSG00000096696.13	DSP	3
ENSG00000096746.17	HNRNPH3	3
ENSG00000099341.11	PSMD8	3
ENSG00000099783.11	HNRNPM	3
ENSG00000099800.7	TIMM13	3
ENSG00000099817.11	POLR2E	3
ENSG00000099821.13	POLRMT	3
ENSG00000099901.16	RANBP1	3
ENSG00000099995.18	SF3A1	3
ENSG00000100028.11	SNRPD3	3
ENSG00000100029.17	PES1	3
ENSG00000100065.14	CARD10	3
ENSG00000100109.16	TFIP11	3
ENSG00000100138.13	SNU13	3
ENSG00000100216.5	TOMM22	3
ENSG00000100220.11	RTCB	3
ENSG00000100226.15	GTPBP1	3
ENSG00000100304.12	TTLL12	3
ENSG00000100335.13	MIEF1	3
ENSG00000100345.20	MYH9	3
ENSG00000100353.17	EIF3D	3
ENSG00000100393.12	EP300	3
ENSG00000100401.19	RANGAP1	3
ENSG00000100418.7	DESI1	3
ENSG00000100462.15	PRMT5	3
ENSG00000100519.11	PSMC6	3
ENSG00000100522.8	GNPNAT1	3
ENSG00000100528.11	CNIH1	3
ENSG00000100567.12	PSMA3	3
ENSG00000100591.7	AHSA1	3
ENSG00000100600.14	LGMN	3
ENSG00000100644.16	HIF1A	3
ENSG00000100664.10	EIF5	3
ENSG00000100804.18	PSMB5	3
ENSG00000100811.12	YY1	3
ENSG00000101084.17	C20orf24	3
ENSG00000101146.12	RAE1	3
ENSG00000101161.7	PRPF6	3
ENSG00000101182.14	PSMA7	3
ENSG00000101193.7	GID8	3
ENSG00000101216.10	GMEB2	3
ENSG00000101224.17	CDC25B	3
ENSG00000101236.16	RNF24	3
ENSG00000101255.10	TRIB3	3
ENSG00000101361.16	NOP56	3
ENSG00000101421.3	CHMP4B	3
ENSG00000101447.14	FAM83D	3
ENSG00000101544.8	ADNP2	3
ENSG00000101882.9	NKAP	3
ENSG00000101966.12	XIAP	3
ENSG00000102030.15	NAA10	3
ENSG00000102100.15	SLC35A2	3
ENSG00000102144.13	PGK1	3
ENSG00000102189.16	EEA1	3
ENSG00000102226.9	USP11	3
ENSG00000102265.11	TIMP1	3
ENSG00000102409.9	BEX4	3
ENSG00000102554.13	KLF5	3
ENSG00000102572.14	STK24	3
ENSG00000102978.12	POLR2C	3
ENSG00000103035.10	PSMD7	3
ENSG00000103121.8	CMC2	3
ENSG00000103257.8	SLC7A5	3
ENSG00000103275.19	UBE2I	3
ENSG00000103326.11	CAPN15	3
ENSG00000103342.12	GSPT1	3
ENSG00000103549.21	RNF40	3
ENSG00000103995.13	CEP152	3
ENSG00000104131.12	EIF3J	3
ENSG00000104267.9	CA2	3
ENSG00000104442.9	ARMC1	3
ENSG00000104611.11	SH2D4A	3
ENSG00000104635.13	SLC39A14	3
ENSG00000104738.16	MCM4	3
ENSG00000104824.16	HNRNPL	3
ENSG00000104866.10	PPP1R37	3
ENSG00000104899.7	AMH	3
ENSG00000104904.12	OAZ1	3
ENSG00000104969.9	SGTA	3
ENSG00000104979.8	C19orf53	3
ENSG00000105127.8	AKAP8	3
ENSG00000105197.10	TIMM50	3
ENSG00000105202.8	FBL	3
ENSG00000105248.15	CCDC94	3
ENSG00000105281.12	SLC1A5	3
ENSG00000105401.8	CDC37	3
ENSG00000105568.17	PPP2R1A	3
ENSG00000105671.11	DDX49	3
ENSG00000105676.13	ARMC6	3
ENSG00000105677.11	TMEM147	3
ENSG00000105726.16	ATP13A1	3
ENSG00000105821.14	DNAJC2	3
ENSG00000105849.5	TWISTNB	3
ENSG00000105879.11	CBLL1	3
ENSG00000106028.10	SSBP1	3
ENSG00000106153.12	CHCHD2	3
ENSG00000106244.12	PDAP1	3
ENSG00000106263.17	EIF3B	3
ENSG00000106305.9	AIMP2	3
ENSG00000106344.8	RBM28	3
ENSG00000106355.9	LSM5	3
ENSG00000106635.7	BCL7B	3
ENSG00000107290.13	SETX	3
ENSG00000107581.12	EIF3A	3
ENSG00000107651.12	SEC23IP	3
ENSG00000107937.18	GTPBP4	3
ENSG00000107949.16	BCCIP	3
ENSG00000107951.14	MTPAP	3
ENSG00000107959.15	PITRM1	3
ENSG00000108021.19	FAM208B	3
ENSG00000108055.9	SMC3	3
ENSG00000108064.10	TFAM	3
ENSG00000108179.13	PPIF	3
ENSG00000108298.9	RPL19	3
ENSG00000108424.9	KPNB1	3
ENSG00000108443.13	RPS6KB1	3
ENSG00000108518.7	PFN1	3
ENSG00000108561.8	C1QBP	3
ENSG00000108578.14	BLMH	3
ENSG00000108592.16	FTSJ3	3
ENSG00000108639.7	SYNGR2	3
ENSG00000108654.13	DDX5	3
ENSG00000108671.9	PSMD11	3
ENSG00000108829.9	LRRC59	3
ENSG00000108840.15	HDAC5	3
ENSG00000108861.8	DUSP3	3
ENSG00000108883.12	EFTUD2	3
ENSG00000108953.16	YWHAE	3
ENSG00000109062.11	SLC9A3R1	3
ENSG00000109089.7	CDR2L	3
ENSG00000109133.12	TMEM33	3
ENSG00000109320.11	NFKB1	3
ENSG00000109390.11	NDUFC1	3
ENSG00000109475.16	RPL34	3
ENSG00000109519.12	GRPEL1	3
ENSG00000109881.16	CCDC34	3
ENSG00000109971.13	HSPA8	3
ENSG00000110060.8	PUS3	3
ENSG00000110092.3	CCND1	3
ENSG00000110104.11	CCDC86	3
ENSG00000110107.8	PRPF19	3
ENSG00000110108.9	TMEM109	3
ENSG00000110172.11	CHORDC1	3
ENSG00000110321.16	EIF4G2	3
ENSG00000110536.13	PTPMT1	3
ENSG00000110619.17	CARS	3
ENSG00000110660.14	SLC35F2	3
ENSG00000110696.9	C11orf58	3
ENSG00000110697.12	PITPNM1	3
ENSG00000110700.6	RPS13	3
ENSG00000110880.10	CORO1C	3
ENSG00000110917.7	MLEC	3
ENSG00000110955.8	ATP5B	3
ENSG00000110958.15	PTGES3	3
ENSG00000111057.10	KRT18	3
ENSG00000111142.13	METAP2	3
ENSG00000111145.7	ELK3	3
ENSG00000111206.12	FOXM1	3
ENSG00000111231.8	GPN3	3
ENSG00000111247.14	RAD51AP1	3
ENSG00000111300.9	NAA25	3
ENSG00000111371.15	SLC38A1	3
ENSG00000111481.9	COPZ1	3
ENSG00000111615.13	KRR1	3
ENSG00000111641.11	NOP2	3
ENSG00000111669.14	TPI1	3
ENSG00000111716.12	LDHB	3
ENSG00000111786.8	SRSF9	3
ENSG00000111799.20	COL12A1	3
ENSG00000112029.9	FBXO5	3
ENSG00000112081.16	SRSF3	3
ENSG00000112159.11	MDN1	3
ENSG00000112237.12	CCNC	3
ENSG00000112306.7	RPS12	3
ENSG00000112378.11	PERP	3
ENSG00000112739.16	PRPF4B	3
ENSG00000112996.10	MRPS30	3
ENSG00000113048.16	MRPS27	3
ENSG00000113070.7	HBEGF	3
ENSG00000113161.15	HMGCR	3
ENSG00000113282.13	CLINT1	3
ENSG00000113387.11	SUB1	3
ENSG00000113407.13	TARS	3
ENSG00000113441.15	LNPEP	3
ENSG00000113460.12	BRIX1	3
ENSG00000113558.18	SKP1	3
ENSG00000113575.9	PPP2CA	3
ENSG00000113643.8	RARS	3
ENSG00000113739.10	STC2	3
ENSG00000113810.15	SMC4	3
ENSG00000113811.10	SELENOK	3
ENSG00000113845.9	TIMMDC1	3
ENSG00000114019.14	AMOTL2	3
ENSG00000114391.12	RPL24	3
ENSG00000114416.17	FXR1	3
ENSG00000114686.8	MRPL3	3
ENSG00000114767.6	RRP9	3
ENSG00000114812.12	VIPR1	3
ENSG00000114850.6	SSR3	3
ENSG00000114867.20	EIF4G1	3
ENSG00000114902.13	SPCS1	3
ENSG00000114942.13	EEF1B2	3
ENSG00000115053.15	NCL	3
ENSG00000115241.10	PPM1G	3
ENSG00000115266.11	APC2	3
ENSG00000115268.9	RPS15	3
ENSG00000115289.13	PCGF1	3
ENSG00000115307.16	AUP1	3
ENSG00000115310.17	RTN4	3
ENSG00000115350.11	POLE4	3
ENSG00000115364.13	MRPL19	3
ENSG00000115484.14	CCT4	3
ENSG00000115641.18	FHL2	3
ENSG00000115677.16	HDLBP	3
ENSG00000115685.14	PPP1R7	3
ENSG00000115758.12	ODC1	3
ENSG00000115806.12	GORASP2	3
ENSG00000115816.14	CEBPZ	3
ENSG00000115844.10	DLX2	3
ENSG00000115875.18	SRSF7	3
ENSG00000115946.7	PNO1	3
ENSG00000116005.11	PCYOX1	3
ENSG00000116161.17	CACYBP	3
ENSG00000116221.15	MRPL37	3
ENSG00000116285.12	ERRFI1	3
ENSG00000116455.13	WDR77	3
ENSG00000116489.12	CAPZA1	3
ENSG00000116560.10	SFPQ	3
ENSG00000116649.9	SRM	3
ENSG00000116679.15	IVNS1ABP	3
ENSG00000116688.16	MFN2	3
ENSG00000116717.11	GADD45A	3
ENSG00000116863.10	ADPRHL2	3
ENSG00000116898.11	MRPS15	3
ENSG00000116954.7	RRAGC	3
ENSG00000116962.14	NID1	3
ENSG00000117133.10	RPF1	3
ENSG00000117139.16	KDM5B	3
ENSG00000117394.20	SLC2A1	3
ENSG00000117395.12	EBNA1BP2	3
ENSG00000117399.13	CDC20	3
ENSG00000117410.13	ATP6V0B	3
ENSG00000117450.13	PRDX1	3
ENSG00000117477.12	CCDC181	3
ENSG00000117505.12	DR1	3
ENSG00000117519.15	CNN3	3
ENSG00000117523.15	PRRC2C	3
ENSG00000117592.8	PRDX6	3
ENSG00000117650.12	NEK2	3
ENSG00000117724.12	CENPF	3
ENSG00000117877.10	CD3EAP	3
ENSG00000117906.13	RCN2	3
ENSG00000117984.13	CTSD	3
ENSG00000118523.5	CTGF	3
ENSG00000118705.16	RPN2	3
ENSG00000118816.9	CCNI	3
ENSG00000118965.14	WDR35	3
ENSG00000119280.16	C1orf198	3
ENSG00000119285.10	HEATR1	3
ENSG00000119326.14	CTNNAL1	3
ENSG00000119335.16	SET	3
ENSG00000119396.10	RAB14	3
ENSG00000119596.17	YLPM1	3
ENSG00000119616.11	FCF1	3
ENSG00000119705.9	SLIRP	3
ENSG00000119707.13	RBM25	3
ENSG00000119801.12	YPEL5	3
ENSG00000119812.18	FAM98A	3
ENSG00000119906.11	SLF2	3
ENSG00000119927.13	GPAM	3
ENSG00000120053.10	GOT1	3
ENSG00000120129.5	DUSP1	3
ENSG00000120265.16	PCMT1	3
ENSG00000120438.11	TCP1	3
ENSG00000120509.10	PDZD11	3
ENSG00000120694.19	HSPH1	3
ENSG00000120699.12	EXOSC8	3
ENSG00000120885.21	CLU	3
ENSG00000120948.16	TARDBP	3
ENSG00000121058.4	COIL	3
ENSG00000121579.12	NAA50	3
ENSG00000122042.9	UBL3	3
ENSG00000122068.12	FYTTD1	3
ENSG00000122140.10	MRPS2	3
ENSG00000122406.12	RPL5	3
ENSG00000122435.9	TRMT13	3
ENSG00000122565.18	CBX3	3
ENSG00000122566.20	HNRNPA2B1	3
ENSG00000122687.17	MRM2	3
ENSG00000122952.16	ZWINT	3
ENSG00000122965.10	RBM19	3
ENSG00000123095.5	BHLHE41	3
ENSG00000123131.12	PRDX4	3
ENSG00000123136.14	DDX39A	3
ENSG00000123144.10	TRIR	3
ENSG00000123213.22	NLN	3
ENSG00000123358.19	NR4A1	3
ENSG00000123364.4	HOXC13	3
ENSG00000123416.15	TUBA1B	3
ENSG00000123545.5	NDUFAF4	3
ENSG00000123562.16	MORF4L2	3
ENSG00000123737.12	EXOSC9	3
ENSG00000123908.11	AGO2	3
ENSG00000124193.14	SRSF6	3
ENSG00000124207.16	CSE1L	3
ENSG00000124214.19	STAU1	3
ENSG00000124226.10	RNF114	3
ENSG00000124228.14	DDX27	3
ENSG00000124380.10	SNRNP27	3
ENSG00000124541.6	RRP36	3
ENSG00000124562.9	SNRPC	3
ENSG00000124571.17	XPO5	3
ENSG00000124575.6	HIST1H1D	3
ENSG00000124767.6	GLO1	3
ENSG00000124784.8	RIOK1	3
ENSG00000124795.14	DEK	3
ENSG00000124802.11	EEF1E1	3
ENSG00000125166.12	GOT2	3
ENSG00000125266.6	EFNB2	3
ENSG00000125304.8	TM9SF2	3
ENSG00000125454.11	SLC25A19	3
ENSG00000125484.11	GTF3C4	3
ENSG00000125485.17	DDX31	3
ENSG00000125630.15	POLR1B	3
ENSG00000125651.13	GTF2F1	3
ENSG00000125656.8	CLPP	3
ENSG00000125686.11	MED1	3
ENSG00000125834.12	STK35	3
ENSG00000125835.18	SNRPB	3
ENSG00000125845.6	BMP2	3
ENSG00000125901.5	MRPS26	3
ENSG00000125944.19	HNRNPR	3
ENSG00000126012.11	KDM5C	3
ENSG00000126062.3	TMEM115	3
ENSG00000126067.11	PSMB2	3
ENSG00000126226.21	PCID2	3
ENSG00000126368.5	NR1D1	3
ENSG00000126457.21	PRMT1	3
ENSG00000126524.9	SBDS	3
ENSG00000126602.10	TRAP1	3
ENSG00000126698.10	DNAJC8	3
ENSG00000126749.14	EMG1	3
ENSG00000126777.17	KTN1	3
ENSG00000127022.14	CANX	3
ENSG00000127054.20	INTS11	3
ENSG00000127334.10	DYRK2	3
ENSG00000127481.14	UBR4	3
ENSG00000127774.6	EMC6	3
ENSG00000127837.9	AAMP	3
ENSG00000127870.16	RNF6	3
ENSG00000128016.5	ZFP36	3
ENSG00000128203.6	ASPHD2	3
ENSG00000128272.14	ATF4	3
ENSG00000128283.6	CDC42EP1	3
ENSG00000128342.4	LIF	3
ENSG00000128422.15	KRT17	3
ENSG00000128590.4	DNAJB9	3
ENSG00000128591.15	FLNC	3
ENSG00000128595.16	CALU	3
ENSG00000128951.13	DUT	3
ENSG00000129235.10	TXNDC17	3
ENSG00000129255.15	MPDU1	3
ENSG00000129292.20	PHF20L1	3
ENSG00000129315.10	CCNT1	3
ENSG00000129317.14	PUS7L	3
ENSG00000129347.19	KRI1	3
ENSG00000129351.17	ILF3	3
ENSG00000129460.15	NGDN	3
ENSG00000129474.15	AJUBA	3
ENSG00000129680.15	MAP7D3	3
ENSG00000130147.15	SH3BP4	3
ENSG00000130204.12	TOMM40	3
ENSG00000130255.12	RPL36	3
ENSG00000130294.15	KIF1A	3
ENSG00000130305.16	NSUN5	3
ENSG00000130402.11	ACTN4	3
ENSG00000130479.10	MAP1S	3
ENSG00000130706.12	ADRM1	3
ENSG00000130713.15	EXOSC2	3
ENSG00000130717.12	UCK1	3
ENSG00000130725.7	UBE2M	3
ENSG00000130749.9	ZC3H4	3
ENSG00000130764.9	LRRC47	3
ENSG00000130779.19	CLIP1	3
ENSG00000130803.14	ZNF317	3
ENSG00000130811.11	EIF3G	3
ENSG00000130816.14	DNMT1	3
ENSG00000130821.15	SLC6A8	3
ENSG00000130826.17	DKC1	3
ENSG00000130935.9	NOL11	3
ENSG00000131013.3	PPIL4	3
ENSG00000131015.4	ULBP2	3
ENSG00000131016.16	AKAP12	3
ENSG00000131148.8	EMC8	3
ENSG00000131236.16	CAP1	3
ENSG00000131238.17	PPT1	3
ENSG00000131263.12	RLIM	3
ENSG00000131467.10	PSME3	3
ENSG00000131469.12	RPL27	3
ENSG00000131470.14	PSMC3IP	3
ENSG00000131747.14	TOP2A	3
ENSG00000131759.17	RARA	3
ENSG00000131871.14	SELENOS	3
ENSG00000131931.8	THAP1	3
ENSG00000132002.7	DNAJB1	3
ENSG00000132004.12	FBXW9	3
ENSG00000132275.10	RRP8	3
ENSG00000132286.11	TIMM10B	3
ENSG00000132300.18	PTCD3	3
ENSG00000132326.11	PER2	3
ENSG00000132341.11	RAN	3
ENSG00000132361.16	CLUH	3
ENSG00000132382.14	MYBBP1A	3
ENSG00000132463.13	GRSF1	3
ENSG00000132475.10	H3F3B	3
ENSG00000132507.17	EIF5A	3
ENSG00000132591.11	ERAL1	3
ENSG00000132603.13	NIP7	3
ENSG00000132612.15	VPS4A	3
ENSG00000132768.13	DPH2	3
ENSG00000132823.10	OSER1	3
ENSG00000132963.7	POMP	3
ENSG00000133112.16	TPT1	3
ENSG00000133226.16	SRRM1	3
ENSG00000133265.10	HSPBP1	3
ENSG00000133316.15	WDR74	3
ENSG00000133398.3	MED10	3
ENSG00000133639.4	BTG1	3
ENSG00000133704.9	IPO8	3
ENSG00000133773.11	CCDC59	3
ENSG00000133789.14	SWAP70	3
ENSG00000133872.13	SARAF	3
ENSG00000133884.9	DPF2	3
ENSG00000134077.15	THUMPD3	3
ENSG00000134153.9	EMC7	3
ENSG00000134186.11	PRPF38B	3
ENSG00000134248.13	LAMTOR5	3
ENSG00000134375.10	TIMM17A	3
ENSG00000134508.12	CABLES1	3
ENSG00000134684.10	YARS	3
ENSG00000134690.10	CDCA8	3
ENSG00000134748.12	PRPF38A	3
ENSG00000134809.8	TIMM10	3
ENSG00000134815.18	DHX34	3
ENSG00000134900.11	TPP2	3
ENSG00000134954.14	ETS1	3
ENSG00000134970.13	TMED7	3
ENSG00000134987.11	WDR36	3
ENSG00000135046.13	ANXA1	3
ENSG00000135069.13	PSAT1	3
ENSG00000135316.17	SYNCRIP	3
ENSG00000135372.8	NAT10	3
ENSG00000135387.20	CAPRIN1	3
ENSG00000135454.13	B4GALNT1	3
ENSG00000135486.17	HNRNPA1	3
ENSG00000135587.8	SMPD2	3
ENSG00000135624.15	CCT7	3
ENSG00000135632.11	SMYD5	3
ENSG00000135763.9	URB2	3
ENSG00000135829.16	DHX9	3
ENSG00000135919.12	SERPINE2	3
ENSG00000135974.9	C2orf49	3
ENSG00000136045.11	PWP1	3
ENSG00000136238.17	RAC1	3
ENSG00000136261.14	BZW2	3
ENSG00000136271.10	DDX56	3
ENSG00000136448.11	NMT1	3
ENSG00000136450.12	SRSF1	3
ENSG00000136485.14	DCAF7	3
ENSG00000136518.16	ACTL6A	3
ENSG00000136522.13	MRPL47	3
ENSG00000136527.17	TRA2B	3
ENSG00000136718.9	IMP4	3
ENSG00000136758.18	YME1L1	3
ENSG00000136810.12	TXN	3
ENSG00000136824.18	SMC2	3
ENSG00000136875.12	PRPF4	3
ENSG00000136888.6	ATP6V1G1	3
ENSG00000136930.12	PSMB7	3
ENSG00000136938.8	ANP32B	3
ENSG00000136942.14	RPL35	3
ENSG00000137124.7	ALDH1B1	3
ENSG00000137154.12	RPS6	3
ENSG00000137203.10	TFAP2A	3
ENSG00000137267.5	TUBB2A	3
ENSG00000137337.14	MDC1	3
ENSG00000137409.19	MTCH1	3
ENSG00000137492.7	THAP12	3
ENSG00000137547.8	MRPL15	3
ENSG00000137692.11	DCUN1D5	3
ENSG00000137776.16	SLTM	3
ENSG00000137804.12	NUSAP1	3
ENSG00000137960.5	GIPC2	3
ENSG00000138035.14	PNPT1	3
ENSG00000138071.13	ACTR2	3
ENSG00000138095.18	LRPPRC	3
ENSG00000138119.16	MYOF	3
ENSG00000138134.11	STAMBPL1	3
ENSG00000138363.14	ATIC	3
ENSG00000138385.15	SSB	3
ENSG00000138398.15	PPIG	3
ENSG00000138434.16	SSFA2	3
ENSG00000138592.13	USP8	3
ENSG00000138629.15	UBL7	3
ENSG00000138668.18	HNRNPD	3
ENSG00000138678.10	GPAT3	3
ENSG00000139180.10	NDUFA9	3
ENSG00000139233.6	LLPH	3
ENSG00000139343.10	SNRPF	3
ENSG00000139354.10	GAS2L3	3
ENSG00000139496.15	NUP58	3
ENSG00000139514.12	SLC7A1	3
ENSG00000139517.7	LNX2	3
ENSG00000139637.13	C12orf10	3
ENSG00000139644.12	TMBIM6	3
ENSG00000139726.10	DENR	3
ENSG00000139734.17	DIAPH3	3
ENSG00000139800.8	ZIC5	3
ENSG00000139921.12	TMX1	3
ENSG00000140450.8	ARRDC4	3
ENSG00000140945.16	CDH13	3
ENSG00000140988.15	RPS2	3
ENSG00000141030.12	COPS3	3
ENSG00000141101.12	NOB1	3
ENSG00000141367.11	CLTC	3
ENSG00000141456.14	PELP1	3
ENSG00000141543.9	EIF4A3	3
ENSG00000141664.9	ZCCHC2	3
ENSG00000141698.16	NT5C3B	3
ENSG00000141759.14	TXNL4A	3
ENSG00000141867.17	BRD4	3
ENSG00000141933.9	TPGS1	3
ENSG00000141965.4	FEM1A	3
ENSG00000142002.16	DPP9	3
ENSG00000142168.14	SOD1	3
ENSG00000142279.12	WTIP	3
ENSG00000142444.6	TIMM29	3
ENSG00000142453.11	CARM1	3
ENSG00000142507.9	PSMB6	3
ENSG00000142627.12	EPHA2	3
ENSG00000142634.12	EFHD2	3
ENSG00000142676.12	RPL11	3
ENSG00000142684.8	ZNF593	3
ENSG00000142751.14	GPN2	3
ENSG00000142864.14	SERBP1	3
ENSG00000142871.16	CYR61	3
ENSG00000142937.11	RPS8	3
ENSG00000142945.12	KIF2C	3
ENSG00000143033.17	MTF2	3
ENSG00000143195.12	ILDR2	3
ENSG00000143222.11	UFC1	3
ENSG00000143256.4	PFDN2	3
ENSG00000143294.14	PRCC	3
ENSG00000143319.16	ISG20L2	3
ENSG00000143321.18	HDGF	3
ENSG00000143384.12	MCL1	3
ENSG00000143401.14	ANP32E	3
ENSG00000143436.10	MRPL9	3
ENSG00000143543.14	JTB	3
ENSG00000143553.10	SNAPIN	3
ENSG00000143612.19	C1orf43	3
ENSG00000143727.15	ACP1	3
ENSG00000143751.9	SDE2	3
ENSG00000143753.12	DEGS1	3
ENSG00000143761.15	ARF1	3
ENSG00000143793.12	C1orf35	3
ENSG00000143799.12	PARP1	3
ENSG00000143815.14	LBR	3
ENSG00000143870.12	PDIA6	3
ENSG00000143889.15	HNRNPLL	3
ENSG00000143933.16	CALM2	3
ENSG00000144136.10	SLC20A1	3
ENSG00000144231.10	POLR2D	3
ENSG00000144233.9	AMMECR1L	3
ENSG00000144381.16	HSPD1	3
ENSG00000144635.8	DYNC1LI1	3
ENSG00000144655.14	CSRNP1	3
ENSG00000144713.12	RPL32	3
ENSG00000144747.15	TMF1	3
ENSG00000144848.10	ATG3	3
ENSG00000145050.15	MANF	3
ENSG00000145220.13	LYAR	3
ENSG00000145416.13	MARCH1	3
ENSG00000145425.9	RPS3A	3
ENSG00000145536.15	ADAMTS16	3
ENSG00000145592.13	RPL37	3
ENSG00000145604.15	SKP2	3
ENSG00000145632.14	PLK2	3
ENSG00000145741.15	BTF3	3
ENSG00000145833.15	DDX46	3
ENSG00000146223.14	RPL7L1	3
ENSG00000146587.17	RBAK	3
ENSG00000146670.9	CDCA5	3
ENSG00000146701.11	MDH2	3
ENSG00000146731.10	CCT6A	3
ENSG00000146833.15	TRIM4	3
ENSG00000147065.16	MSN	3
ENSG00000147140.15	NONO	3
ENSG00000147224.10	PRPS1	3
ENSG00000147471.11	PLPBP	3
ENSG00000147604.13	RPL7	3
ENSG00000147649.9	MTDH	3
ENSG00000147676.13	MAL2	3
ENSG00000147679.11	UTP23	3
ENSG00000147684.7	NDUFB9	3
ENSG00000148154.9	UGCG	3
ENSG00000148229.12	POLE3	3
ENSG00000148248.13	SURF4	3
ENSG00000148290.9	SURF1	3
ENSG00000148296.6	SURF6	3
ENSG00000148300.11	REXO4	3
ENSG00000148308.17	GTF3C5	3
ENSG00000148335.14	NTMT1	3
ENSG00000148396.18	SEC16A	3
ENSG00000148399.12	DPH7	3
ENSG00000148516.21	ZEB1	3
ENSG00000148677.6	ANKRD1	3
ENSG00000148688.13	RPP30	3
ENSG00000148773.13	MKI67	3
ENSG00000148835.10	TAF5	3
ENSG00000148841.15	ITPRIP	3
ENSG00000148843.13	PDCD11	3
ENSG00000149084.12	HSD17B12	3
ENSG00000149100.12	EIF3M	3
ENSG00000149136.8	SSRP1	3
ENSG00000149313.10	AASDHPPT	3
ENSG00000149428.18	HYOU1	3
ENSG00000149503.12	INCENP	3
ENSG00000149806.10	FAU	3
ENSG00000149925.17	ALDOA	3
ENSG00000149929.15	HIRIP3	3
ENSG00000150401.14	DCUN1D2	3
ENSG00000150753.11	CCT5	3
ENSG00000150990.7	DHX37	3
ENSG00000150991.14	UBC	3
ENSG00000151239.13	TWF1	3
ENSG00000151465.13	CDC123	3
ENSG00000151725.11	CENPU	3
ENSG00000151835.14	SACS	3
ENSG00000151929.9	BAG3	3
ENSG00000152147.10	GEMIN6	3
ENSG00000152234.15	ATP5A1	3
ENSG00000152464.14	RPP38	3
ENSG00000152518.7	ZFP36L2	3
ENSG00000153037.13	SRP19	3
ENSG00000153187.18	HNRNPU	3
ENSG00000153561.12	RMND5A	3
ENSG00000153879.8	CEBPG	3
ENSG00000153904.18	DDAH1	3
ENSG00000154518.9	ATP5G3	3
ENSG00000154582.16	ELOC	3
ENSG00000154813.9	DPH3	3
ENSG00000155252.13	PI4K2A	3
ENSG00000155660.10	PDIA4	3
ENSG00000155959.10	VBP1	3
ENSG00000156256.14	USP16	3
ENSG00000156261.12	CCT8	3
ENSG00000156471.12	PTDSS1	3
ENSG00000156508.17	EEF1A1	3
ENSG00000156603.16	MED19	3
ENSG00000156853.12	ZNF689	3
ENSG00000157168.18	NRG1	3
ENSG00000157368.10	IL34	3
ENSG00000157500.10	APPL1	3
ENSG00000157895.11	C12orf43	3
ENSG00000158373.8	HIST1H2BD	3
ENSG00000158406.4	HIST1H4H	3
ENSG00000158417.10	EIF5B	3
ENSG00000158458.19	NRG2	3
ENSG00000158545.15	ZC3H18	3
ENSG00000158615.8	PPP1R15B	3
ENSG00000158710.14	TAGLN2	3
ENSG00000158747.13	NBL1	3
ENSG00000159079.18	C21orf59	3
ENSG00000159111.12	MRPL10	3
ENSG00000159131.16	GART	3
ENSG00000159140.19	SON	3
ENSG00000159216.18	RUNX1	3
ENSG00000159217.9	IGF2BP1	3
ENSG00000159352.15	PSMD4	3
ENSG00000159593.14	NAE1	3
ENSG00000159840.15	ZYX	3
ENSG00000160049.11	DFFA	3
ENSG00000160072.19	ATAD3B	3
ENSG00000160208.12	RRP1B	3
ENSG00000160214.12	RRP1	3
ENSG00000160256.12	FAM207A	3
ENSG00000160688.18	FLAD1	3
ENSG00000160712.12	IL6R	3
ENSG00000160785.13	SLC25A44	3
ENSG00000160818.16	GPATCH4	3
ENSG00000160972.9	PPP1R16A	3
ENSG00000161010.14	MRNIP	3
ENSG00000161011.19	SQSTM1	3
ENSG00000161016.17	RPL8	3
ENSG00000161057.11	PSMC2	3
ENSG00000161091.12	MFSD12	3
ENSG00000161249.20	DMKN	3
ENSG00000161547.16	SRSF2	3
ENSG00000161800.12	RACGAP1	3
ENSG00000161813.21	LARP4	3
ENSG00000161960.14	EIF4A1	3
ENSG00000161980.5	POLR3K	3
ENSG00000162231.13	NXF1	3
ENSG00000162377.5	COA7	3
ENSG00000162408.10	NOL9	3
ENSG00000162415.6	ZSWIM5	3
ENSG00000162607.12	USP1	3
ENSG00000162623.15	TYW3	3
ENSG00000162642.13	C1orf52	3
ENSG00000162702.7	ZNF281	3
ENSG00000162704.15	ARPC5	3
ENSG00000162734.12	PEA15	3
ENSG00000162772.16	ATF3	3
ENSG00000162775.14	RBM15	3
ENSG00000162851.7	TFB2M	3
ENSG00000162909.17	CAPN2	3
ENSG00000162923.14	WDR26	3
ENSG00000162980.16	ARL5A	3
ENSG00000163132.6	MSX1	3
ENSG00000163156.11	SCNM1	3
ENSG00000163166.14	IWS1	3
ENSG00000163319.10	MRPS18C	3
ENSG00000163399.15	ATP1A1	3
ENSG00000163428.3	LRRC58	3
ENSG00000163466.15	ARPC2	3
ENSG00000163468.14	CCT3	3
ENSG00000163479.13	SSR2	3
ENSG00000163481.7	RNF25	3
ENSG00000163527.9	STT3B	3
ENSG00000163528.12	CHCHD4	3
ENSG00000163597.14	SNHG16	3
ENSG00000163682.15	RPL9	3
ENSG00000163684.11	RPP14	3
ENSG00000163714.17	U2SURP	3
ENSG00000163811.11	WDR43	3
ENSG00000163882.9	POLR2H	3
ENSG00000163938.16	GNL3	3
ENSG00000164045.11	CDC25A	3
ENSG00000164086.9	DUSP7	3
ENSG00000164091.11	WDR82	3
ENSG00000164105.3	SAP30	3
ENSG00000164109.13	MAD2L1	3
ENSG00000164111.14	ANXA5	3
ENSG00000164134.12	NAA15	3
ENSG00000164163.10	ABCE1	3
ENSG00000164167.10	LSM6	3
ENSG00000164251.4	F2RL1	3
ENSG00000164284.14	GRPEL2	3
ENSG00000164442.9	CITED2	3
ENSG00000164465.18	DCBLD1	3
ENSG00000164609.9	SLU7	3
ENSG00000164610.8	RP9	3
ENSG00000164754.14	RAD21	3
ENSG00000164778.4	EN2	3
ENSG00000164902.13	PHAX	3
ENSG00000164924.17	YWHAZ	3
ENSG00000164934.13	DCAF13	3
ENSG00000165030.3	NFIL3	3
ENSG00000165169.10	DYNLT3	3
ENSG00000165194.15	PCDH19	3
ENSG00000165271.16	NOL6	3
ENSG00000165280.15	VCP	3
ENSG00000165283.15	STOML2	3
ENSG00000165417.11	GTF2A1	3
ENSG00000165506.14	DNAAF2	3
ENSG00000165527.6	ARF6	3
ENSG00000165637.13	VDAC2	3
ENSG00000165660.7	ABRAXAS2	3
ENSG00000165661.16	QSOX2	3
ENSG00000165678.20	GHITM	3
ENSG00000165684.4	SNAPC4	3
ENSG00000165688.11	PMPCA	3
ENSG00000165733.7	BMS1	3
ENSG00000165916.8	PSMC3	3
ENSG00000165934.12	CPSF2	3
ENSG00000165997.4	ARL5B	3
ENSG00000166012.16	TAF1D	3
ENSG00000166068.12	SPRED1	3
ENSG00000166135.13	HIF1AN	3
ENSG00000166165.12	CKB	3
ENSG00000166166.12	TRMT61A	3
ENSG00000166170.9	BAG5	3
ENSG00000166181.12	API5	3
ENSG00000166188.2	ZNF319	3
ENSG00000166197.16	NOLC1	3
ENSG00000166226.12	CCT2	3
ENSG00000166326.6	TRIM44	3
ENSG00000166451.13	CENPN	3
ENSG00000166508.17	MCM7	3
ENSG00000166562.8	SEC11C	3
ENSG00000166595.11	FAM96B	3
ENSG00000166598.14	HSP90B1	3
ENSG00000166710.17	B2M	3
ENSG00000166794.4	PPIB	3
ENSG00000166797.10	FAM96A	3
ENSG00000166803.11	PCLAF	3
ENSG00000166833.19	NAV2	3
ENSG00000166851.14	PLK1	3
ENSG00000166881.9	NEMP1	3
ENSG00000166913.12	YWHAB	3
ENSG00000166986.14	MARS	3
ENSG00000167034.9	NKX3-1	3
ENSG00000167085.11	PHB	3
ENSG00000167088.10	SNRPD1	3
ENSG00000167182.14	SP2	3
ENSG00000167193.7	CRK	3
ENSG00000167325.14	RRM1	3
ENSG00000167470.12	MIDN	3
ENSG00000167526.13	RPL13	3
ENSG00000167553.15	TUBA1C	3
ENSG00000167635.11	ZNF146	3
ENSG00000167658.15	EEF2	3
ENSG00000167670.15	CHAF1A	3
ENSG00000167721.10	TSR1	3
ENSG00000167747.14	C19orf48	3
ENSG00000167770.11	OTUB1	3
ENSG00000167775.10	CD320	3
ENSG00000167797.7	CDK2AP2	3
ENSG00000167842.15	MIS12	3
ENSG00000167862.9	MRPL58	3
ENSG00000167881.14	SRP68	3
ENSG00000167900.11	TK1	3
ENSG00000167962.13	ZNF598	3
ENSG00000167977.8	KCTD5	3
ENSG00000167978.16	SRRM2	3
ENSG00000167985.6	SDHAF2	3
ENSG00000168002.11	POLR2G	3
ENSG00000168003.16	SLC3A2	3
ENSG00000168090.9	COPS6	3
ENSG00000168092.13	PAFAH1B2	3
ENSG00000168259.14	DNAJC7	3
ENSG00000168264.10	IRF2BP2	3
ENSG00000168273.7	SMIM4	3
ENSG00000168280.16	KIF5C	3
ENSG00000168283.13	BMI1	3
ENSG00000168288.12	MMADHC	3
ENSG00000168298.6	HIST1H1E	3
ENSG00000168389.17	MFSD2A	3
ENSG00000168395.15	ING5	3
ENSG00000168439.16	STIP1	3
ENSG00000168495.12	POLR3D	3
ENSG00000168496.3	FEN1	3
ENSG00000168522.12	FNTA	3
ENSG00000168564.5	CDKN2AIP	3
ENSG00000168566.12	SNRNP48	3
ENSG00000168569.7	TMEM223	3
ENSG00000168710.17	AHCYL1	3
ENSG00000168883.19	USP39	3
ENSG00000168894.9	RNF181	3
ENSG00000169018.5	FEM1B	3
ENSG00000169021.5	UQCRFS1	3
ENSG00000169045.17	HNRNPH1	3
ENSG00000169136.10	ATF5	3
ENSG00000169155.9	ZBTB43	3
ENSG00000169180.11	XPO6	3
ENSG00000169230.9	PRELID1	3
ENSG00000169592.14	INO80E	3
ENSG00000169679.14	BUB1	3
ENSG00000169710.8	FASN	3
ENSG00000169714.16	CNBP	3
ENSG00000169718.17	DUS1L	3
ENSG00000169813.16	HNRNPF	3
ENSG00000169905.12	TOR1AIP2	3
ENSG00000169976.6	SF3B5	3
ENSG00000170315.13	UBB	3
ENSG00000170412.16	GPRC5C	3
ENSG00000170421.12	KRT8	3
ENSG00000170515.13	PA2G4	3
ENSG00000170540.14	ARL6IP1	3
ENSG00000170606.14	HSPA4	3
ENSG00000170860.3	LSM3	3
ENSG00000171204.12	TMEM126B	3
ENSG00000171453.17	POLR1C	3
ENSG00000171490.12	RSL1D1	3
ENSG00000171617.13	ENC1	3
ENSG00000171848.14	RRM2	3
ENSG00000171861.10	MRM3	3
ENSG00000171865.9	RNASEH1	3
ENSG00000171867.16	PRNP	3
ENSG00000172113.8	NME6	3
ENSG00000172115.8	CYCS	3
ENSG00000172172.7	MRPL13	3
ENSG00000172216.5	CEBPB	3
ENSG00000172270.18	BSG	3
ENSG00000172301.10	COPRS	3
ENSG00000172315.5	TP53RK	3
ENSG00000172336.4	POP7	3
ENSG00000172466.15	ZNF24	3
ENSG00000172534.13	HCFC1	3
ENSG00000172590.18	MRPL52	3
ENSG00000172757.12	CFL1	3
ENSG00000172809.12	RPL38	3
ENSG00000173039.18	RELA	3
ENSG00000173145.11	NOC3L	3
ENSG00000173207.12	CKS1B	3
ENSG00000173230.15	GOLGB1	3
ENSG00000173276.13	ZBTB21	3
ENSG00000173334.3	TRIB1	3
ENSG00000173456.4	RNF26	3
ENSG00000173457.10	PPP1R14B	3
ENSG00000173465.7	SSSCA1	3
ENSG00000173545.4	ZNF622	3
ENSG00000173638.18	SLC19A1	3
ENSG00000173653.7	RCE1	3
ENSG00000173674.10	EIF1AX	3
ENSG00000173692.12	PSMD1	3
ENSG00000173726.10	TOMM20	3
ENSG00000173812.10	EIF1	3
ENSG00000174013.7	FBXO45	3
ENSG00000174109.4	C16orf91	3
ENSG00000174177.12	CTU2	3
ENSG00000174243.9	DDX23	3
ENSG00000174276.6	ZNHIT2	3
ENSG00000174437.16	ATP2A2	3
ENSG00000174444.14	RPL4	3
ENSG00000174574.15	AKIRIN1	3
ENSG00000174720.15	LARP7	3
ENSG00000174744.13	BRMS1	3
ENSG00000174748.18	RPL15	3
ENSG00000174780.15	SRP72	3
ENSG00000174840.8	PDE12	3
ENSG00000174844.14	DNAH12	3
ENSG00000174898.15	CATSPERD	3
ENSG00000174953.13	DHX36	3
ENSG00000174996.11	KLC2	3
ENSG00000175110.11	MRPS22	3
ENSG00000175166.16	PSMD2	3
ENSG00000175193.13	PARL	3
ENSG00000175197.11	DDIT3	3
ENSG00000175213.2	ZNF408	3
ENSG00000175324.9	LSM1	3
ENSG00000175334.7	BANF1	3
ENSG00000175352.10	NRIP3	3
ENSG00000175416.12	CLTB	3
ENSG00000175550.7	DRAP1	3
ENSG00000175592.8	FOSL1	3
ENSG00000175595.14	ERCC4	3
ENSG00000175606.10	TMEM70	3
ENSG00000175792.11	RUVBL1	3
ENSG00000175866.15	BAIAP2	3
ENSG00000176142.12	TMEM39A	3
ENSG00000176485.11	PLA2G16	3
ENSG00000176619.12	LMNB2	3
ENSG00000176692.5	FOXC2	3
ENSG00000176788.8	BASP1	3
ENSG00000176871.8	WSB2	3
ENSG00000176890.15	TYMS	3
ENSG00000176915.14	ANKLE2	3
ENSG00000176946.11	THAP4	3
ENSG00000176994.10	SMCR8	3
ENSG00000177192.13	PUS1	3
ENSG00000177302.14	TOP3A	3
ENSG00000177311.11	ZBTB38	3
ENSG00000177370.4	TIMM22	3
ENSG00000177469.12	CAVIN1	3
ENSG00000177479.19	ARIH2	3
ENSG00000177600.8	RPLP2	3
ENSG00000177602.5	HASPIN	3
ENSG00000177606.6	JUN	3
ENSG00000177666.16	PNPLA2	3
ENSG00000177697.17	CD151	3
ENSG00000177700.5	POLR2L	3
ENSG00000177733.6	HNRNPA0	3
ENSG00000177971.8	IMP3	3
ENSG00000178307.9	TMEM11	3
ENSG00000178695.5	KCTD12	3
ENSG00000178741.11	COX5A	3
ENSG00000178896.8	EXOSC4	3
ENSG00000178921.13	PFAS	3
ENSG00000178952.10	TUFM	3
ENSG00000179010.14	MRFAP1	3
ENSG00000179091.4	CYC1	3
ENSG00000179115.10	FARSA	3
ENSG00000179119.14	SPTY2D1	3
ENSG00000179151.11	EDC3	3
ENSG00000179218.13	CALR	3
ENSG00000179262.9	RAD23A	3
ENSG00000179271.2	GADD45GIP1	3
ENSG00000179295.17	PTPN11	3
ENSG00000179361.17	ARID3B	3
ENSG00000179409.10	GEMIN4	3
ENSG00000179431.6	FJX1	3
ENSG00000179933.5	C14orf119	3
ENSG00000179950.13	PUF60	3
ENSG00000179958.8	DCTPP1	3
ENSG00000180198.15	RCC1	3
ENSG00000180329.13	CCDC43	3
ENSG00000180398.11	MCFD2	3
ENSG00000180573.9	HIST1H2AC	3
ENSG00000180730.4	SHISA2	3
ENSG00000181019.12	NQO1	3
ENSG00000181163.13	NPM1	3
ENSG00000181472.4	ZBTB2	3
ENSG00000181610.12	MRPS23	3
ENSG00000181649.5	PHLDA2	3
ENSG00000181873.12	IBA57	3
ENSG00000181991.15	MRPS11	3
ENSG00000182004.12	SNRPE	3
ENSG00000182010.10	RTKN2	3
ENSG00000182199.10	SHMT2	3
ENSG00000182224.11	CYB5D1	3
ENSG00000182307.12	C8orf33	3
ENSG00000182324.6	KCNJ14	3
ENSG00000182326.14	C1S	3
ENSG00000182379.9	NXPH4	3
ENSG00000182400.14	TRAPPC6B	3
ENSG00000182481.8	KPNA2	3
ENSG00000182512.4	GLRX5	3
ENSG00000182718.16	ANXA2	3
ENSG00000182768.8	NGRN	3
ENSG00000182774.10	RPS17	3
ENSG00000182810.6	DDX28	3
ENSG00000182871.14	COL18A1	3
ENSG00000182899.14	RPL35A	3
ENSG00000183172.8	SMDT1	3
ENSG00000183207.13	RUVBL2	3
ENSG00000183258.11	DDX41	3
ENSG00000183431.11	SF3A3	3
ENSG00000183527.11	PSMG1	3
ENSG00000183684.7	ALYREF	3
ENSG00000183741.11	CBX6	3
ENSG00000183864.4	TOB2	3
ENSG00000183978.7	COA3	3
ENSG00000184007.18	PTP4A2	3
ENSG00000184009.9	ACTG1	3
ENSG00000184076.13	UQCR10	3
ENSG00000184216.13	IRAK1	3
ENSG00000184232.8	OAF	3
ENSG00000184260.5	HIST2H2AC	3
ENSG00000184545.10	DUSP8	3
ENSG00000184677.16	ZBTB40	3
ENSG00000184840.11	TMED9	3
ENSG00000185298.12	CCDC137	3
ENSG00000185359.12	HGS	3
ENSG00000185624.14	P4HB	3
ENSG00000185627.17	PSMD13	3
ENSG00000185798.7	WDR53	3
ENSG00000185818.7	NAT8L	3
ENSG00000185869.14	ZNF829	3
ENSG00000186298.11	PPP1CC	3
ENSG00000186416.13	NKRF	3
ENSG00000186432.8	KPNA4	3
ENSG00000186660.14	ZFP91	3
ENSG00000186854.10	TRABD2A	3
ENSG00000186867.10	QRFPR	3
ENSG00000186952.14	TMEM232	3
ENSG00000187514.16	PTMA	3
ENSG00000187522.14	HSPA14	3
ENSG00000187775.16	DNAH17	3
ENSG00000187796.14	CARD9	3
ENSG00000188107.14	EYS	3
ENSG00000188229.5	TUBB4B	3
ENSG00000188522.14	FAM83G	3
ENSG00000188529.14	SRSF10	3
ENSG00000188599.17	NPIPP1	3
ENSG00000188807.12	TMEM201	3
[truncated: 3,210 more rows]

## Sheet: SHP2 DEGs all vs WT
SHP2 variant	timepoint	gene ID	gene name	normalized_effect	p-value	q_value	-log10(q-value)	downregulated hit	upregulated hit
T42A	24hr	ENSG00000000003.14	TSPAN6	0.164872	0.330243	0.769229	0.113944
T52S	24hr	ENSG00000000003.14	TSPAN6	-0.0218734	0.902751	0.982423	0.00770147
E76K	24hr	ENSG00000000003.14	TSPAN6	-0.0635945	0.752257	0.948077	0.0231564
R138Q	24hr	ENSG00000000003.14	TSPAN6	0.239688	0.182943	0.62266	0.205749
E139D	24hr	ENSG00000000003.14	TSPAN6	-0.199577	0.287368	0.735541	0.133393
Y279C	24hr	ENSG00000000003.14	TSPAN6	0.109278	0.587798	0.897283	0.0470706
T468M	24hr	ENSG00000000003.14	TSPAN6	0.00972527	0.954891	0.992062	0.00346111
T507K	24hr	ENSG00000000003.14	TSPAN6	-0.100258	0.568833	0.890508	0.0503621
Q510K	24hr	ENSG00000000003.14	TSPAN6	0.0259327	0.886455	0.978877	0.00927207
T42A	24hr	ENSG00000000419.12	DPM1	0.00127837	0.993314	0.9988	0.000521575
T52S	24hr	ENSG00000000419.12	DPM1	0.0608557	0.698495	0.932076	0.0305489
E76K	24hr	ENSG00000000419.12	DPM1	-0.0258319	0.884429	0.978395	0.00948565
R138Q	24hr	ENSG00000000419.12	DPM1	-0.157755	0.350448	0.783064	0.106203
E139D	24hr	ENSG00000000419.12	DPM1	-0.0874407	0.594123	0.899478	0.0460095
Y279C	24hr	ENSG00000000419.12	DPM1	0.0164962	0.927651	0.987326	0.00553953
T468M	24hr	ENSG00000000419.12	DPM1	0.0292363	0.847576	0.970513	0.0129986
T507K	24hr	ENSG00000000419.12	DPM1	-0.0718365	0.64437	0.916317	0.0379545
Q510K	24hr	ENSG00000000419.12	DPM1	0.0550455	0.731635	0.941797	0.0260428
T42A	24hr	ENSG00000000457.13	SCYL3	0.546996	0.0637198	0.365848	0.4367
T52S	24hr	ENSG00000000457.13	SCYL3	0.42657	0.158358	0.586398	0.231807
E76K	24hr	ENSG00000000457.13	SCYL3	0.468982	0.152582	0.577197	0.238676
R138Q	24hr	ENSG00000000457.13	SCYL3	0.933653	0.0025461	0.0268588	1.57091		1.57091
E139D	24hr	ENSG00000000457.13	SCYL3	0.800861	0.00882373	0.0828834	1.08153
Y279C	24hr	ENSG00000000457.13	SCYL3	0.785388	0.0177961	0.148654	0.827824
T468M	24hr	ENSG00000000457.13	SCYL3	0.398027	0.174973	0.611957	0.213279
T507K	24hr	ENSG00000000457.13	SCYL3	0.415726	0.159553	0.588157	0.230507
Q510K	24hr	ENSG00000000457.13	SCYL3	0.354598	0.24889	0.700349	0.154685
T42A	24hr	ENSG00000000460.16	C1orf112	0.25082	0.203732	0.649733	0.187265
T52S	24hr	ENSG00000000460.16	C1orf112	0.146922	0.475189	0.852565	0.0692724
E76K	24hr	ENSG00000000460.16	C1orf112	0.468961	0.031952	0.231853	0.634787
R138Q	24hr	ENSG00000000460.16	C1orf112	0.410156	0.0481802	0.307413	0.512277
E139D	24hr	ENSG00000000460.16	C1orf112	-0.0203786	0.924336	0.986723	0.00580468
Y279C	24hr	ENSG00000000460.16	C1orf112	0.190745	0.41298	0.821018	0.0856472
T468M	24hr	ENSG00000000460.16	C1orf112	0.122898	0.53809	0.879039	0.0559916
T507K	24hr	ENSG00000000460.16	C1orf112	0.125002	0.535454	0.878004	0.0565035
Q510K	24hr	ENSG00000000460.16	C1orf112	0.0403122	0.849352	0.97091	0.0128209
T42A	24hr	ENSG00000001036.13	FUCA2	0.129343	0.421471	0.826015	0.083012
T52S	24hr	ENSG00000001036.13	FUCA2	-0.0340861	0.841127	0.96909	0.013636
E76K	24hr	ENSG00000001036.13	FUCA2	0.0549635	0.769104	0.952375	0.0211921
R138Q	24hr	ENSG00000001036.13	FUCA2	0.177021	0.30313	0.748557	0.125775
E139D	24hr	ENSG00000001036.13	FUCA2	-0.113101	0.519966	0.87194	0.0595133
Y279C	24hr	ENSG00000001036.13	FUCA2	0.352867	0.0546555	0.33244	0.478286
T468M	24hr	ENSG00000001036.13	FUCA2	0.0210607	0.897004	0.981205	0.00824008
T507K	24hr	ENSG00000001036.13	FUCA2	-0.152475	0.363574	0.791771	0.101401
Q510K	24hr	ENSG00000001036.13	FUCA2	-0.0547083	0.753511	0.948419	0.0229996
T42A	24hr	ENSG00000001084.10	GCLC	0.0647633	0.664952	0.922445	0.0350595
T52S	24hr	ENSG00000001084.10	GCLC	-0.129601	0.414317	0.821834	0.0852158
E76K	24hr	ENSG00000001084.10	GCLC	-0.0381578	0.82782	0.966278	0.0148978
R138Q	24hr	ENSG00000001084.10	GCLC	0.248376	0.113613	0.502645	0.298739
E139D	24hr	ENSG00000001084.10	GCLC	-0.0698533	0.664657	0.922445	0.0350595
Y279C	24hr	ENSG00000001084.10	GCLC	-0.322775	0.0912306	0.448795	0.347952
T468M	24hr	ENSG00000001084.10	GCLC	-0.0235791	0.875899	0.97657	0.0102968
T507K	24hr	ENSG00000001084.10	GCLC	-0.0290994	0.848947	0.970794	0.0128729
Q510K	24hr	ENSG00000001084.10	GCLC	-0.000967849	0.99515	0.999101	0.000390651
T42A	24hr	ENSG00000001167.14	NFYA	0.0590919	0.768872	0.95231	0.0212216
T52S	24hr	ENSG00000001167.14	NFYA	0.0142539	0.945633	0.990554	0.00412177
E76K	24hr	ENSG00000001167.14	NFYA	-0.115715	0.62695	0.910775	0.0405888
R138Q	24hr	ENSG00000001167.14	NFYA	0.199194	0.351028	0.783563	0.105926
E139D	24hr	ENSG00000001167.14	NFYA	-0.0303771	0.887675	0.979155	0.00914877
Y279C	24hr	ENSG00000001167.14	NFYA	-0.287557	0.254731	0.705791	0.151324
T468M	24hr	ENSG00000001167.14	NFYA	-0.107769	0.596981	0.900509	0.0455121
T507K	24hr	ENSG00000001167.14	NFYA	-0.00486181	0.981035	0.996216	0.00164656
Q510K	24hr	ENSG00000001167.14	NFYA	-0.080999	0.706855	0.934541	0.0294015
T42A	24hr	ENSG00000001460.17	STPG1	-0.145169	0.522201	0.87274	0.0591153
T52S	24hr	ENSG00000001460.17	STPG1	-0.0250117	0.914598	0.984727	0.0066841
E76K	24hr	ENSG00000001460.17	STPG1	0.0360335	0.889189	0.979554	0.00897165
R138Q	24hr	ENSG00000001460.17	STPG1	0.0332732	0.890468	0.979777	0.00887261
E139D	24hr	ENSG00000001460.17	STPG1	-0.513611	0.0391918	0.267489	0.572694
Y279C	24hr	ENSG00000001460.17	STPG1	0.0728522	0.783975	0.955653	0.0196997
T468M	24hr	ENSG00000001460.17	STPG1	0.0561306	0.802501	0.9602	0.0176383
T507K	24hr	ENSG00000001460.17	STPG1	-0.114423	0.61648	0.907155	0.0423186
Q510K	24hr	ENSG00000001460.17	STPG1	0.106797	0.650655	0.918324	0.037004
T42A	24hr	ENSG00000001461.16	NIPAL3	0.196642	0.12834	0.533079	0.273208
T52S	24hr	ENSG00000001461.16	NIPAL3	-0.156913	0.261828	0.713027	0.146894
E76K	24hr	ENSG00000001461.16	NIPAL3	-0.0175952	0.908754	0.983602	0.00718072
R138Q	24hr	ENSG00000001461.16	NIPAL3	-0.146471	0.315289	0.758003	0.120329
E139D	24hr	ENSG00000001461.16	NIPAL3	-0.00705693	0.959891	0.992816	0.00313102
Y279C	24hr	ENSG00000001461.16	NIPAL3	-0.0690524	0.664805	0.922445	0.0350595
T468M	24hr	ENSG00000001461.16	NIPAL3	0.00324561	0.98041	0.996151	0.00167497
T507K	24hr	ENSG00000001461.16	NIPAL3	0.0259387	0.845767	0.970073	0.0131956
Q510K	24hr	ENSG00000001461.16	NIPAL3	0.0371337	0.789208	0.956891	0.0191373
T42A	24hr	ENSG00000001497.16	LAS1L	0.338423	0.0180788	0.150567	0.82227
T52S	24hr	ENSG00000001497.16	LAS1L	0.101258	0.505436	0.865941	0.0625117
E76K	24hr	ENSG00000001497.16	LAS1L	0.180524	0.279211	0.728341	0.137665
R138Q	24hr	ENSG00000001497.16	LAS1L	0.142085	0.365648	0.79307	0.100689
E139D	24hr	ENSG00000001497.16	LAS1L	0.173975	0.257979	0.709299	0.149171
Y279C	24hr	ENSG00000001497.16	LAS1L	0.111223	0.522206	0.87274	0.0591153
T468M	24hr	ENSG00000001497.16	LAS1L	0.211629	0.144383	0.562794	0.249651
T507K	24hr	ENSG00000001497.16	LAS1L	0.0989703	0.504339	0.865419	0.0627738
Q510K	24hr	ENSG00000001497.16	LAS1L	0.0417225	0.789682	0.956975	0.0190995
T42A	24hr	ENSG00000001561.6	ENPP4	0.211058	0.350819	0.783393	0.106021
T52S	24hr	ENSG00000001561.6	ENPP4	-0.0611019	0.797706	0.959232	0.0180762
E76K	24hr	ENSG00000001561.6	ENPP4	0.455516	0.0691467	0.384099	0.415557
R138Q	24hr	ENSG00000001561.6	ENPP4	0.169011	0.485805	0.857509	0.0667615
E139D	24hr	ENSG00000001561.6	ENPP4	0.160261	0.501449	0.864118	0.063427
Y279C	24hr	ENSG00000001561.6	ENPP4	-0.13374	0.631575	0.912242	0.0398901
T468M	24hr	ENSG00000001561.6	ENPP4	0.142754	0.528611	0.875081	0.0579517
T507K	24hr	ENSG00000001561.6	ENPP4	-0.00743066	0.974331	0.995285	0.00205269
Q510K	24hr	ENSG00000001561.6	ENPP4	0.00784578	0.974111	0.995285	0.00205269
T42A	24hr	ENSG00000001629.9	ANKIB1	0.240274	0.0308638	0.226291	0.645333
T52S	24hr	ENSG00000001629.9	ANKIB1	0.223447	0.0519612	0.322178	0.491905
E76K	24hr	ENSG00000001629.9	ANKIB1	0.0590742	0.651716	0.918608	0.03687
R138Q	24hr	ENSG00000001629.9	ANKIB1	0.393574	0.000738479	0.0082285	2.08468		2.08468
E139D	24hr	ENSG00000001629.9	ANKIB1	0.266691	0.022292	0.177264	0.75138
Y279C	24hr	ENSG00000001629.9	ANKIB1	0.0994315	0.456941	0.844085	0.073614
T468M	24hr	ENSG00000001629.9	ANKIB1	0.222652	0.0457536	0.297236	0.526898
T507K	24hr	ENSG00000001629.9	ANKIB1	0.121991	0.284398	0.732852	0.134984
Q510K	24hr	ENSG00000001629.9	ANKIB1	0.0631128	0.597722	0.900909	0.045319
T42A	24hr	ENSG00000001631.15	KRIT1	0.000634796	0.996007	0.999252	0.000324907
T52S	24hr	ENSG00000001631.15	KRIT1	-0.178959	0.183453	0.623417	0.205221
E76K	24hr	ENSG00000001631.15	KRIT1	-0.194118	0.200575	0.64575	0.189935
R138Q	24hr	ENSG00000001631.15	KRIT1	0.058347	0.666292	0.922897	0.0348468
E139D	24hr	ENSG00000001631.15	KRIT1	0.0556882	0.675163	0.925463	0.0336409
Y279C	24hr	ENSG00000001631.15	KRIT1	-0.163951	0.292679	0.739889	0.130833
T468M	24hr	ENSG00000001631.15	KRIT1	0.0672752	0.592306	0.898834	0.0463205
T507K	24hr	ENSG00000001631.15	KRIT1	0.0257878	0.839887	0.968795	0.013768
Q510K	24hr	ENSG00000001631.15	KRIT1	-0.33182	0.0184129	0.152712	0.816126
T42A	24hr	ENSG00000002016.17	RAD52	-0.132237	0.551702	0.884476	0.0533139
T52S	24hr	ENSG00000002016.17	RAD52	0.0660022	0.771144	0.952725	0.0210325
E76K	24hr	ENSG00000002016.17	RAD52	0.0383838	0.879653	0.977217	0.0100091
R138Q	24hr	ENSG00000002016.17	RAD52	0.117835	0.616026	0.906915	0.0424335
E139D	24hr	ENSG00000002016.17	RAD52	-0.0544406	0.816279	0.963527	0.0161362
Y279C	24hr	ENSG00000002016.17	RAD52	-0.38685	0.165424	0.597581	0.223603
T468M	24hr	ENSG00000002016.17	RAD52	-0.155539	0.484295	0.856776	0.0671326
T507K	24hr	ENSG00000002016.17	RAD52	-0.119468	0.594854	0.899729	0.045888
Q510K	24hr	ENSG00000002016.17	RAD52	0.0390793	0.866038	0.974444	0.0112432
T42A	24hr	ENSG00000002330.13	BAD	0.142102	0.41361	0.821351	0.085471
T52S	24hr	ENSG00000002330.13	BAD	-0.254242	0.178465	0.616869	0.209807
E76K	24hr	ENSG00000002330.13	BAD	-0.00164475	0.99356	0.998872	0.000490014
R138Q	24hr	ENSG00000002330.13	BAD	0.0358062	0.849764	0.970978	0.0127904
E139D	24hr	ENSG00000002330.13	BAD	0.0621053	0.736981	0.943658	0.0251856
Y279C	24hr	ENSG00000002330.13	BAD	-0.0650555	0.760004	0.950293	0.0221425
T468M	24hr	ENSG00000002330.13	BAD	0.0159874	0.927505	0.987304	0.00554901
T507K	24hr	ENSG00000002330.13	BAD	0.150055	0.391295	0.808573	0.0922807
Q510K	24hr	ENSG00000002330.13	BAD	-0.0914102	0.628278	0.911212	0.0403807
T42A	24hr	ENSG00000002549.12	LAP3	-0.051931	0.772408	0.953145	0.020841
T52S	24hr	ENSG00000002549.12	LAP3	0.0725748	0.692788	0.930392	0.0313342
E76K	24hr	ENSG00000002549.12	LAP3	-0.203195	0.342933	0.778167	0.108927
R138Q	24hr	ENSG00000002549.12	LAP3	-0.000763308	0.996843	0.99938	0.000269271
E139D	24hr	ENSG00000002549.12	LAP3	0.0343592	0.855538	0.972397	0.0121563
Y279C	24hr	ENSG00000002549.12	LAP3	0.251126	0.219459	0.668843	0.174676
T468M	24hr	ENSG00000002549.12	LAP3	0.0255043	0.886191	0.978788	0.00931126
T507K	24hr	ENSG00000002549.12	LAP3	-0.0999769	0.583952	0.895948	0.0477174
Q510K	24hr	ENSG00000002549.12	LAP3	0.0525506	0.779694	0.954696	0.0201351
T42A	24hr	ENSG00000002586.18	CD99	0.0956645	0.520477	0.872136	0.0594156
T52S	24hr	ENSG00000002586.18	CD99	0.361376	0.0154199	0.132509	0.877753
E76K	24hr	ENSG00000002586.18	CD99	0.18305	0.277324	0.726741	0.13862
R138Q	24hr	ENSG00000002586.18	CD99	0.206899	0.188573	0.630162	0.200548
E139D	24hr	ENSG00000002586.18	CD99	0.32003	0.0357978	0.250953	0.600408
Y279C	24hr	ENSG00000002586.18	CD99	0.215339	0.212934	0.661391	0.179542
T468M	24hr	ENSG00000002586.18	CD99	0.406915	0.00467689	0.0471447	1.32657		1.32657
T507K	24hr	ENSG00000002586.18	CD99	0.218356	0.139859	0.554666	0.255968
Q510K	24hr	ENSG00000002586.18	CD99	0.146795	0.346684	0.78077	0.107477
T42A	24hr	ENSG00000002746.14	HECW1	0.117017	0.575689	0.892868	0.0492128
T52S	24hr	ENSG00000002746.14	HECW1	-0.39262	0.0791803	0.415186	0.381757
E76K	24hr	ENSG00000002746.14	HECW1	0.0124451	0.959125	0.99273	0.00316864
R138Q	24hr	ENSG00000002746.14	HECW1	0.0339146	0.880696	0.977432	0.00991365
E139D	24hr	ENSG00000002746.14	HECW1	-0.249764	0.271622	0.721752	0.141612
Y279C	24hr	ENSG00000002746.14	HECW1	0.0358013	0.88548	0.978555	0.00941494
T468M	24hr	ENSG00000002746.14	HECW1	-0.0954909	0.650558	0.918277	0.0370262
T507K	24hr	ENSG00000002746.14	HECW1	-0.145403	0.496822	0.862148	0.064418
Q510K	24hr	ENSG00000002746.14	HECW1	-0.057275	0.796856	0.95897	0.018195
T42A	24hr	ENSG00000002822.15	MAD1L1	-0.283709	0.0339725	0.241979	0.616223
T52S	24hr	ENSG00000002822.15	MAD1L1	-0.0381047	0.776402	0.954053	0.0204273
E76K	24hr	ENSG00000002822.15	MAD1L1	0.224717	0.117654	0.511293	0.29133
R138Q	24hr	ENSG00000002822.15	MAD1L1	-0.13272	0.349755	0.782577	0.106473
E139D	24hr	ENSG00000002822.15	MAD1L1	-0.0791538	0.566744	0.889851	0.0506828
Y279C	24hr	ENSG00000002822.15	MAD1L1	-0.174904	0.270462	0.72067	0.142264
T468M	24hr	ENSG00000002822.15	MAD1L1	-0.0759737	0.559444	0.887283	0.051938
T507K	24hr	ENSG00000002822.15	MAD1L1	-0.0520145	0.692048	0.930208	0.0314198
Q510K	24hr	ENSG00000002822.15	MAD1L1	-0.0868702	0.528523	0.875053	0.0579657
T42A	24hr	ENSG00000002834.17	LASP1	0.0274003	0.877861	0.977038	0.0100887
T52S	24hr	ENSG00000002834.17	LASP1	0.128527	0.481982	0.855737	0.0676594
E76K	24hr	ENSG00000002834.17	LASP1	0.11288	0.578976	0.893924	0.0486993
R138Q	24hr	ENSG00000002834.17	LASP1	-0.031306	0.871789	0.975557	0.0107474
E139D	24hr	ENSG00000002834.17	LASP1	0.0741163	0.693289	0.930489	0.0312886
Y279C	24hr	ENSG00000002834.17	LASP1	0.0349876	0.869128	0.975096	0.0109526
T468M	24hr	ENSG00000002834.17	LASP1	-0.0975228	0.58932	0.8976	0.0469172
T507K	24hr	ENSG00000002834.17	LASP1	0.148071	0.405065	0.816666	0.0879557
Q510K	24hr	ENSG00000002834.17	LASP1	0.0509484	0.786748	0.956289	0.0194106
T42A	24hr	ENSG00000002919.14	SNX11	0.146254	0.517697	0.87115	0.0599069
T52S	24hr	ENSG00000002919.14	SNX11	0.0923968	0.692826	0.930409	0.0313261
E76K	24hr	ENSG00000002919.14	SNX11	0.288298	0.263388	0.714617	0.145926
R138Q	24hr	ENSG00000002919.14	SNX11	-0.0167509	0.945353	0.990554	0.00412199
E139D	24hr	ENSG00000002919.14	SNX11	-0.101012	0.675522	0.925582	0.0335853
Y279C	24hr	ENSG00000002919.14	SNX11	0.431025	0.0984892	0.467428	0.330285
T468M	24hr	ENSG00000002919.14	SNX11	0.0429083	0.849681	0.970963	0.0127975
T507K	24hr	ENSG00000002919.14	SNX11	0.173664	0.449232	0.839866	0.0757902
Q510K	24hr	ENSG00000002919.14	SNX11	0.285949	0.229927	0.680497	0.167174
T42A	24hr	ENSG00000003056.7	M6PR	-0.0573941	0.730658	0.941581	0.0261423
T52S	24hr	ENSG00000003056.7	M6PR	0.0104291	0.951495	0.991572	0.00367553
E76K	24hr	ENSG00000003056.7	M6PR	0.0508463	0.789091	0.956865	0.0191493
R138Q	24hr	ENSG00000003056.7	M6PR	0.057512	0.745632	0.946269	0.0239853
E139D	24hr	ENSG00000003056.7	M6PR	0.0798849	0.645599	0.916773	0.0377384
Y279C	24hr	ENSG00000003056.7	M6PR	0.104531	0.590056	0.89789	0.0467768
T468M	24hr	ENSG00000003056.7	M6PR	-0.1234	0.46213	0.846592	0.072326
T507K	24hr	ENSG00000003056.7	M6PR	-0.0506875	0.763335	0.950937	0.0218482
Q510K	24hr	ENSG00000003056.7	M6PR	0.0205008	0.906589	0.983038	0.0074296
T42A	24hr	ENSG00000003096.14	KLHL13	0.13003	0.385134	0.805108	0.0941459
T52S	24hr	ENSG00000003096.14	KLHL13	0.0865139	0.57784	0.893702	0.0488075
E76K	24hr	ENSG00000003096.14	KLHL13	0.188643	0.267599	0.718065	0.143836
R138Q	24hr	ENSG00000003096.14	KLHL13	0.0794223	0.62349	0.909462	0.0412155
E139D	24hr	ENSG00000003096.14	KLHL13	0.0695897	0.661993	0.921574	0.0354697
Y279C	24hr	ENSG00000003096.14	KLHL13	0.241259	0.164055	0.595627	0.225026
T468M	24hr	ENSG00000003096.14	KLHL13	0.023551	0.876347	0.976659	0.0102569
T507K	24hr	ENSG00000003096.14	KLHL13	-0.0409879	0.790407	0.957222	0.0189874
Q510K	24hr	ENSG00000003096.14	KLHL13	-0.278003	0.0956952	0.459959	0.337281
T42A	24hr	ENSG00000003147.17	ICA1	0.0131172	0.963446	0.993357	0.0028948
T52S	24hr	ENSG00000003147.17	ICA1	0.138241	0.637863	0.914194	0.0389616
E76K	24hr	ENSG00000003147.17	ICA1	0.138169	0.668873	0.923686	0.0344756
R138Q	24hr	ENSG00000003147.17	ICA1	0.146024	0.630327	0.91202	0.0399955
E139D	24hr	ENSG00000003147.17	ICA1	0.00686586	0.981625	0.996334	0.00159484
Y279C	24hr	ENSG00000003147.17	ICA1	0.379467	0.248502	0.700003	0.1549
T468M	24hr	ENSG00000003147.17	ICA1	0.0884409	0.755334	0.948987	0.0227396
T507K	24hr	ENSG00000003147.17	ICA1	0.236753	0.408459	0.818431	0.0870178
Q510K	24hr	ENSG00000003147.17	ICA1	0.0348438	0.90736	0.983203	0.00735677
T42A	24hr	ENSG00000003249.13	DBNDD1	-0.237633	0.254143	0.705252	0.151656
T52S	24hr	ENSG00000003249.13	DBNDD1	0.0273154	0.896812	0.981152	0.0082637
E76K	24hr	ENSG00000003249.13	DBNDD1	-0.351759	0.161227	0.591121	0.228323
R138Q	24hr	ENSG00000003249.13	DBNDD1	-0.127687	0.568549	0.890437	0.0503967
E139D	24hr	ENSG00000003249.13	DBNDD1	-0.481866	0.0376515	0.260096	0.584867
Y279C	24hr	ENSG00000003249.13	DBNDD1	-0.350291	0.176518	0.614154	0.211723
T468M	24hr	ENSG00000003249.13	DBNDD1	-0.181696	0.38104	0.802656	0.0954706
T507K	24hr	ENSG00000003249.13	DBNDD1	-0.257802	0.223391	0.673434	0.171705
Q510K	24hr	ENSG00000003249.13	DBNDD1	-0.225762	0.3099	0.754147	0.122544
T42A	24hr	ENSG00000003393.14	ALS2	0.0703787	0.702231	0.933119	0.030063
T52S	24hr	ENSG00000003393.14	ALS2	0.032702	0.864296	0.97409	0.0114009
E76K	24hr	ENSG00000003393.14	ALS2	-0.0639357	0.767995	0.952117	0.0213099
R138Q	24hr	ENSG00000003393.14	ALS2	-0.0253331	0.899508	0.981707	0.00801812
E139D	24hr	ENSG00000003393.14	ALS2	-0.13794	0.490094	0.859216	0.0658977
Y279C	24hr	ENSG00000003393.14	ALS2	0.0634243	0.771716	0.952917	0.0209448
T468M	24hr	ENSG00000003393.14	ALS2	-0.0657064	0.724529	0.940035	0.026856
T507K	24hr	ENSG00000003393.14	ALS2	-0.0157574	0.933061	0.988493	0.00502645
Q510K	24hr	ENSG00000003393.14	ALS2	0.36512	0.0526145	0.324855	0.48831
T42A	24hr	ENSG00000003402.19	CFLAR	0.0246763	0.906774	0.983043	0.00742752
T52S	24hr	ENSG00000003402.19	CFLAR	0.103673	0.631277	0.912206	0.0399072
E76K	24hr	ENSG00000003402.19	CFLAR	-0.090133	0.714557	0.937144	0.0281939
R138Q	24hr	ENSG00000003402.19	CFLAR	0.0756107	0.73656	0.943469	0.0252723
E139D	24hr	ENSG00000003402.19	CFLAR	0.0207251	0.925529	0.986901	0.00572651
Y279C	24hr	ENSG00000003402.19	CFLAR	-0.195282	0.452766	0.841672	0.0748571
T468M	24hr	ENSG00000003402.19	CFLAR	0.209496	0.311409	0.755281	0.121892
T507K	24hr	ENSG00000003402.19	CFLAR	0.291064	0.160961	0.590664	0.228659
Q510K	24hr	ENSG00000003402.19	CFLAR	-0.199115	0.382358	0.803408	0.095064
T42A	24hr	ENSG00000003436.15	TFPI	0.0580154	0.782305	0.955292	0.0198637
T52S	24hr	ENSG00000003436.15	TFPI	0.360974	0.0915603	0.449767	0.347013
E76K	24hr	ENSG00000003436.15	TFPI	0.303728	0.198919	0.64369	0.191323
R138Q	24hr	ENSG00000003436.15	TFPI	0.0337069	0.882141	0.977785	0.00975641
E139D	24hr	ENSG00000003436.15	TFPI	0.387225	0.0760732	0.405662	0.391836
Y279C	24hr	ENSG00000003436.15	TFPI	0.123373	0.617608	0.907532	0.042138
T468M	24hr	ENSG00000003436.15	TFPI	0.146009	0.486098	0.857717	0.0666559
T507K	24hr	ENSG00000003436.15	TFPI	0.362799	0.0837864	0.428665	0.367882
Q510K	24hr	ENSG00000003436.15	TFPI	0.110263	0.6184	0.907826	0.0419974
T42A	24hr	ENSG00000003509.15	NDUFAF7	0.150563	0.488223	0.85837	0.0663255
T52S	24hr	ENSG00000003509.15	NDUFAF7	0.0687405	0.761024	0.950607	0.0219992
E76K	24hr	ENSG00000003509.15	NDUFAF7	-0.095835	0.709844	0.935549	0.0289334
R138Q	24hr	ENSG00000003509.15	NDUFAF7	-0.0211262	0.929061	0.987639	0.00540169
E139D	24hr	ENSG00000003509.15	NDUFAF7	0.118386	0.606325	0.903709	0.0439712
Y279C	24hr	ENSG00000003509.15	NDUFAF7	-0.00519236	0.984187	0.996953	0.00132542
T468M	24hr	ENSG00000003509.15	NDUFAF7	0.12849	0.554496	0.885378	0.0528713
T507K	24hr	ENSG00000003509.15	NDUFAF7	-0.0520643	0.815191	0.96332	0.0162295
Q510K	24hr	ENSG00000003509.15	NDUFAF7	0.168513	0.460429	0.845823	0.0727203
T42A	24hr	ENSG00000003756.16	RBM5	0.0091156	0.949541	0.991312	0.00378949
T52S	24hr	ENSG00000003756.16	RBM5	-0.0903987	0.549711	0.883892	0.053601
E76K	24hr	ENSG00000003756.16	RBM5	-0.00371508	0.982207	0.996522	0.00151301
R138Q	24hr	ENSG00000003756.16	RBM5	-0.119196	0.450967	0.840745	0.0753355
E139D	24hr	ENSG00000003756.16	RBM5	-0.0149321	0.922078	0.986326	0.00597938
Y279C	24hr	ENSG00000003756.16	RBM5	-0.0441072	0.799077	0.959443	0.0179806
T468M	24hr	ENSG00000003756.16	RBM5	0.0859546	0.546397	0.882565	0.0542531
T507K	24hr	ENSG00000003756.16	RBM5	-0.0489108	0.738241	0.943971	0.0250414
Q510K	24hr	ENSG00000003756.16	RBM5	0.0511937	0.73486	0.942959	0.025507
T42A	24hr	ENSG00000003987.13	MTMR7	-0.291783	0.164706	0.596577	0.224334
T52S	24hr	ENSG00000003987.13	MTMR7	-0.0566238	0.795833	0.958689	0.0183221
E76K	24hr	ENSG00000003987.13	MTMR7	-0.11103	0.65307	0.919096	0.0366393
R138Q	24hr	ENSG00000003987.13	MTMR7	-0.0292057	0.898354	0.981439	0.00813668
E139D	24hr	ENSG00000003987.13	MTMR7	-0.412797	0.069281	0.384507	0.415096
Y279C	24hr	ENSG00000003987.13	MTMR7	-0.183726	0.471704	0.851061	0.0700391
T468M	24hr	ENSG00000003987.13	MTMR7	-0.342062	0.103803	0.479858	0.318887
T507K	24hr	ENSG00000003987.13	MTMR7	-0.251329	0.239678	0.691178	0.16041
Q510K	24hr	ENSG00000003987.13	MTMR7	-0.226109	0.311561	0.755324	0.121867
T42A	24hr	ENSG00000003989.17	SLC7A2	-0.0517287	0.712559	0.936474	0.0285042
T52S	24hr	ENSG00000003989.17	SLC7A2	0.146645	0.30253	0.748134	0.126021
E76K	24hr	ENSG00000003989.17	SLC7A2	0.118893	0.454352	0.842461	0.07445
R138Q	24hr	ENSG00000003989.17	SLC7A2	0.227246	0.120601	0.517403	0.286171
E139D	24hr	ENSG00000003989.17	SLC7A2	0.154256	0.289317	0.73713	0.132456
Y279C	24hr	ENSG00000003989.17	SLC7A2	-0.17356	0.312141	0.755725	0.121636
T468M	24hr	ENSG00000003989.17	SLC7A2	-0.11781	0.406018	0.817093	0.0877284
T507K	24hr	ENSG00000003989.17	SLC7A2	0.100084	0.47459	0.85241	0.0693516
Q510K	24hr	ENSG00000003989.17	SLC7A2	0.0422613	0.773563	0.953425	0.0207133
T42A	24hr	ENSG00000004059.10	ARF5	0.208376	0.290621	0.738208	0.131821
T52S	24hr	ENSG00000004059.10	ARF5	-0.0589899	0.777724	0.954325	0.0203035
E76K	24hr	ENSG00000004059.10	ARF5	0.318003	0.150453	0.573368	0.241567
R138Q	24hr	ENSG00000004059.10	ARF5	0.126228	0.552611	0.884803	0.0531533
E139D	24hr	ENSG00000004059.10	ARF5	0.169885	0.413431	0.821248	0.0855259
Y279C	24hr	ENSG00000004059.10	ARF5	0.124395	0.595567	0.900002	0.0457563
T468M	24hr	ENSG00000004059.10	ARF5	0.334612	0.0859984	0.434779	0.361732
T507K	24hr	ENSG00000004059.10	ARF5	0.178673	0.369416	0.795254	0.099494
Q510K	24hr	ENSG00000004059.10	ARF5	0.0419552	0.84217	0.969297	0.0135429
T42A	24hr	ENSG00000004139.13	SARM1	0.0124532	0.955465	0.992189	0.00340569
T52S	24hr	ENSG00000004139.13	SARM1	0.105171	0.645231	0.916659	0.0377923
E76K	24hr	ENSG00000004139.13	SARM1	-0.127637	0.625879	0.910433	0.040752
R138Q	24hr	ENSG00000004139.13	SARM1	0.33573	0.147616	0.568476	0.245288
E139D	24hr	ENSG00000004139.13	SARM1	0.103403	0.656645	0.920065	0.0361816
Y279C	24hr	ENSG00000004139.13	SARM1	0.00502632	0.984889	0.997025	0.00129394
T468M	24hr	ENSG00000004139.13	SARM1	0.0358098	0.871783	0.975557	0.0107474
T507K	24hr	ENSG00000004139.13	SARM1	0.221776	0.316196	0.758755	0.119899
Q510K	24hr	ENSG00000004139.13	SARM1	0.183231	0.4276	0.828838	0.0815305
T42A	24hr	ENSG00000004142.11	POLDIP2	-0.214437	0.142506	0.559447	0.252241
T52S	24hr	ENSG00000004142.11	POLDIP2	-0.332354	0.032131	0.23274	0.63313
E76K	24hr	ENSG00000004142.11	POLDIP2	-0.178592	0.293304	0.740377	0.130547
R138Q	24hr	ENSG00000004142.11	POLDIP2	-0.170004	0.28055	0.72957	0.136933
E139D	24hr	ENSG00000004142.11	POLDIP2	-0.344393	0.0300937	0.222273	0.653113
Y279C	24hr	ENSG00000004142.11	POLDIP2	-0.0263049	0.877766	0.97703	0.0100921
T468M	24hr	ENSG00000004142.11	POLDIP2	-0.256036	0.0808911	0.420409	0.376328
T507K	24hr	ENSG00000004142.11	POLDIP2	-0.270527	0.0685795	0.382108	0.417813
Q510K	24hr	ENSG00000004142.11	POLDIP2	-0.374029	0.0194456	0.159487	0.797276
T42A	24hr	ENSG00000004399.12	PLXND1	0.303034	0.160913	0.590572	0.228727
T52S	24hr	ENSG00000004399.12	PLXND1	0.0878665	0.698389	0.932032	0.030569
E76K	24hr	ENSG00000004399.12	PLXND1	0.167082	0.502586	0.864571	0.0631992
R138Q	24hr	ENSG00000004399.12	PLXND1	0.225523	0.331392	0.769989	0.113516
E139D	24hr	ENSG00000004399.12	PLXND1	0.565514	0.0110275	0.10043	0.998135
Y279C	24hr	ENSG00000004399.12	PLXND1	0.213785	0.401941	0.814896	0.0888976
T468M	24hr	ENSG00000004399.12	PLXND1	0.277218	0.199802	0.644858	0.190536
T507K	24hr	ENSG00000004399.12	PLXND1	0.334286	0.124127	0.524573	0.280194
Q510K	24hr	ENSG00000004399.12	PLXND1	0.316738	0.16211	0.592507	0.227306
T42A	24hr	ENSG00000004455.16	AK2	-0.234043	0.0456964	0.297023	0.527209
T52S	24hr	ENSG00000004455.16	AK2	-0.25553	0.0371861	0.257922	0.588512
E76K	24hr	ENSG00000004455.16	AK2	-0.328314	0.0196159	0.160613	0.79422
R138Q	24hr	ENSG00000004455.16	AK2	-0.402194	0.00227022	0.0241099	1.6178	1.6178
E139D	24hr	ENSG00000004455.16	AK2	-0.359509	0.00509117	0.050892	1.29335
Y279C	24hr	ENSG00000004455.16	AK2	-0.120547	0.385511	0.805378	0.0940004
T468M	24hr	ENSG00000004455.16	AK2	-0.202712	0.0828929	0.426209	0.370377
T507K	24hr	ENSG00000004455.16	AK2	-0.302722	0.011673	0.105314	0.977515
Q510K	24hr	ENSG00000004455.16	AK2	-0.236996	0.0583312	0.346176	0.460703
T42A	24hr	ENSG00000004478.7	FKBP4	0.0239952	0.826133	0.965897	0.0150691
T52S	24hr	ENSG00000004478.7	FKBP4	-0.0363373	0.750756	0.947749	0.0233067
E76K	24hr	ENSG00000004478.7	FKBP4	-0.0778381	0.546337	0.882565	0.0542531
R138Q	24hr	ENSG00000004478.7	FKBP4	-0.356532	0.00463894	0.0467961	1.32979	1.32979
E139D	24hr	ENSG00000004478.7	FKBP4	-0.0731536	0.534753	0.877617	0.0566951
Y279C	24hr	ENSG00000004478.7	FKBP4	-0.229843	0.0935774	0.454618	0.342353
T468M	24hr	ENSG00000004478.7	FKBP4	-0.127296	0.253663	0.704678	0.152009
T507K	24hr	ENSG00000004478.7	FKBP4	-0.058383	0.601262	0.901854	0.0448639
Q510K	24hr	ENSG00000004478.7	FKBP4	-0.0948008	0.4216	0.826119	0.0829576
T42A	24hr	ENSG00000004487.15	KDM1A	0.0559878	0.6123	0.905679	0.0430256
T52S	24hr	ENSG00000004487.15	KDM1A	0.0421763	0.713007	0.936622	0.0284357
E76K	24hr	ENSG00000004487.15	KDM1A	-0.108081	0.41056	0.819656	0.0863685
R138Q	24hr	ENSG00000004487.15	KDM1A	-0.142641	0.245464	0.696943	0.156803
E139D	24hr	ENSG00000004487.15	KDM1A	0.023013	0.84467	0.969877	0.0132833
Y279C	24hr	ENSG00000004487.15	KDM1A	0.169019	0.18899	0.630723	0.200162
T468M	24hr	ENSG00000004487.15	KDM1A	0.0387706	0.726002	0.940442	0.0266681
T507K	24hr	ENSG00000004487.15	KDM1A	-0.120817	0.289958	0.737611	0.132173
Q510K	24hr	ENSG00000004487.15	KDM1A	-0.0132216	0.910775	0.984045	0.00698526
T42A	24hr	ENSG00000004534.14	RBM6	-0.0489146	0.633334	0.912862	0.0395949
T52S	24hr	ENSG00000004534.14	RBM6	-0.111893	0.296192	0.742921	0.129057
E76K	24hr	ENSG00000004534.14	RBM6	0.0442605	0.704229	0.933706	0.0297899
R138Q	24hr	ENSG00000004534.14	RBM6	0.0755128	0.48577	0.857509	0.0667615
E139D	24hr	ENSG00000004534.14	RBM6	-0.0408636	0.705702	0.934261	0.0295319
Y279C	24hr	ENSG00000004534.14	RBM6	-0.0106267	0.930333	0.987931	0.00527335
T468M	24hr	ENSG00000004534.14	RBM6	-0.0547027	0.593193	0.899168	0.0461593
T507K	24hr	ENSG00000004534.14	RBM6	-0.130621	0.211889	0.660035	0.180433
Q510K	24hr	ENSG00000004534.14	RBM6	-0.0350325	0.745697	0.94628	0.0239804
T42A	24hr	ENSG00000004660.14	CAMKK1	0.00103626	0.995226	0.99911	0.000386792
T52S	24hr	ENSG00000004660.14	CAMKK1	-0.00614981	0.972644	0.995088	0.00213871
E76K	24hr	ENSG00000004660.14	CAMKK1	-0.157023	0.445192	0.837813	0.0768529
R138Q	24hr	ENSG00000004660.14	CAMKK1	-0.0457338	0.807671	0.961462	0.0170679
E139D	24hr	ENSG00000004660.14	CAMKK1	-0.132589	0.477433	0.853668	0.068711
Y279C	24hr	ENSG00000004660.14	CAMKK1	-0.185431	0.383944	0.804437	0.0945077
T468M	24hr	ENSG00000004660.14	CAMKK1	0.24801	0.142967	0.560289	0.251588
T507K	24hr	ENSG00000004660.14	CAMKK1	0.0298964	0.864118	0.974033	0.0114264
Q510K	24hr	ENSG00000004660.14	CAMKK1	-0.147262	0.429118	0.829806	0.0810236
T42A	24hr	ENSG00000004700.15	RECQL	0.034626	0.77468	0.95362	0.0206248
T52S	24hr	ENSG00000004700.15	RECQL	-0.0125387	0.920934	0.986011	0.00611811
E76K	24hr	ENSG00000004700.15	RECQL	-0.0306549	0.829026	0.966685	0.0147149
R138Q	24hr	ENSG00000004700.15	RECQL	-0.0508194	0.701388	0.932897	0.0301663
E139D	24hr	ENSG00000004700.15	RECQL	0.0105712	0.934797	0.98882	0.00488273
Y279C	24hr	ENSG00000004700.15	RECQL	-0.0581134	0.691537	0.930091	0.0314744
T468M	24hr	ENSG00000004700.15	RECQL	-0.00546573	0.964219	0.993516	0.00282527
T507K	24hr	ENSG00000004700.15	RECQL	0.0580132	0.635191	0.91332	0.0393772
Q510K	24hr	ENSG00000004700.15	RECQL	0.127915	0.3118	0.755438	0.121801
T42A	24hr	ENSG00000004766.15	VPS50	0.076479	0.644347	0.916317	0.0379545
T52S	24hr	ENSG00000004766.15	VPS50	-0.031235	0.856851	0.972637	0.0120492
E76K	24hr	ENSG00000004766.15	VPS50	-0.00256754	0.989352	0.998011	0.000864523
R138Q	24hr	ENSG00000004766.15	VPS50	-0.211199	0.253468	0.704511	0.152112
E139D	24hr	ENSG00000004766.15	VPS50	-0.237945	0.190284	0.632294	0.199081
Y279C	24hr	ENSG00000004766.15	VPS50	-0.195258	0.34283	0.778165	0.108928
T468M	24hr	ENSG00000004766.15	VPS50	-0.0257887	0.877233	0.976919	0.0101416
T507K	24hr	ENSG00000004766.15	VPS50	-0.118006	0.488962	0.858708	0.0661546
Q510K	24hr	ENSG00000004766.15	VPS50	0.00466969	0.978801	0.99595	0.00176265
T42A	24hr	ENSG00000004777.18	ARHGAP33	-0.0372418	0.87934	0.977177	0.0100268
T52S	24hr	ENSG00000004777.18	ARHGAP33	0.268902	0.288249	0.736318	0.132935
E76K	24hr	ENSG00000004777.18	ARHGAP33	0.256409	0.357061	0.78769	0.103645
R138Q	24hr	ENSG00000004777.18	ARHGAP33	0.358724	0.169993	0.604713	0.218451
E139D	24hr	ENSG00000004777.18	ARHGAP33	0.130719	0.613301	0.905946	0.0428979
Y279C	24hr	ENSG00000004777.18	ARHGAP33	-0.0690385	0.814616	0.963173	0.0162957
T468M	24hr	ENSG00000004777.18	ARHGAP33	-0.154036	0.52995	0.875601	0.0576939
T507K	24hr	ENSG00000004777.18	ARHGAP33	-0.333667	0.18112	0.620336	0.207373
Q510K	24hr	ENSG00000004777.18	ARHGAP33	0.0970126	0.707342	0.934677	0.0293386
T42A	24hr	ENSG00000004779.9	NDUFAB1	0.120314	0.503048	0.864835	0.0630666
T52S	24hr	ENSG00000004779.9	NDUFAB1	0.116703	0.531359	0.876204	0.057395
E76K	24hr	ENSG00000004779.9	NDUFAB1	0.187187	0.360797	0.790195	0.102266
R138Q	24hr	ENSG00000004779.9	NDUFAB1	-0.0661857	0.739021	0.944129	0.0249688
E139D	24hr	ENSG00000004779.9	NDUFAB1	0.180027	0.340834	0.776664	0.109767
Y279C	24hr	ENSG00000004779.9	NDUFAB1	-0.039087	0.858507	0.972972	0.0118995
T468M	24hr	ENSG00000004779.9	NDUFAB1	0.170874	0.339314	0.775383	0.110484
T507K	24hr	ENSG00000004779.9	NDUFAB1	0.240576	0.17961	0.618391	0.208737
Q510K	24hr	ENSG00000004779.9	NDUFAB1	0.291209	0.118298	0.51267	0.290162
T42A	24hr	ENSG00000004864.13	SLC25A13	-0.0935944	0.457037	0.844157	0.0735767
T52S	24hr	ENSG00000004864.13	SLC25A13	-0.0776625	0.551283	0.884294	0.0534032
E76K	24hr	ENSG00000004864.13	SLC25A13	-0.101153	0.490938	0.859627	0.06569
R138Q	24hr	ENSG00000004864.13	SLC25A13	0.113517	0.390201	0.807917	0.092633
E139D	24hr	ENSG00000004864.13	SLC25A13	-0.153381	0.256411	0.707652	0.15018
Y279C	24hr	ENSG00000004864.13	SLC25A13	-0.183165	0.233037	0.684006	0.16494
T468M	24hr	ENSG00000004864.13	SLC25A13	-0.0130416	0.916706	0.984983	0.00657108
T507K	24hr	ENSG00000004864.13	SLC25A13	-0.142902	0.26529	0.716136	0.145005
Q510K	24hr	ENSG00000004864.13	SLC25A13	-0.136375	0.309791	0.754061	0.122594
T42A	24hr	ENSG00000004866.20	ST7	0.147961	0.391654	0.808833	0.0921412
T52S	24hr	ENSG00000004866.20	ST7	-0.195009	0.296321	0.743056	0.128979
E76K	24hr	ENSG00000004866.20	ST7	-0.15355	0.461655	0.846394	0.0724272
R138Q	24hr	ENSG00000004866.20	ST7	0.327864	0.0706389	0.389091	0.409949
E139D	24hr	ENSG00000004866.20	ST7	0.075317	0.682447	0.92769	0.032597
Y279C	24hr	ENSG00000004866.20	ST7	-0.12692	0.554021	0.885351	0.0528845
T468M	24hr	ENSG00000004866.20	ST7	-0.416299	0.0240223	0.187884	0.72611
T507K	24hr	ENSG00000004866.20	ST7	0.0496302	0.778124	0.954463	0.0202411
Q510K	24hr	ENSG00000004866.20	ST7	0.00059212	0.997457	0.999534	0.000202391
T42A	24hr	ENSG00000004897.11	CDC27	0.0191162	0.836059	0.967981	0.0141333
T52S	24hr	ENSG00000004897.11	CDC27	-0.013426	0.888891	0.979519	0.00898693
E76K	24hr	ENSG00000004897.11	CDC27	-0.0713506	0.510614	0.868147	0.061407
R138Q	24hr	ENSG00000004897.11	CDC27	0.0701843	0.476972	0.853301	0.0688978
E139D	24hr	ENSG00000004897.11	CDC27	-0.110951	0.265561	0.716377	0.144858
Y279C	24hr	ENSG00000004897.11	CDC27	-0.0657978	0.556369	0.886312	0.0524134
T468M	24hr	ENSG00000004897.11	CDC27	0.0245487	0.790024	0.957078	0.0190526
T507K	24hr	ENSG00000004897.11	CDC27	-0.105663	0.265217	0.716133	0.145006
Q510K	24hr	ENSG00000004897.11	CDC27	0.0564548	0.560726	0.887722	0.0517232
T42A	24hr	ENSG00000004975.11	DVL2	-0.313498	0.057435	0.342945	0.464776
T52S	24hr	ENSG00000004975.11	DVL2	-0.394793	0.0233566	0.183813	0.735623
E76K	24hr	ENSG00000004975.11	DVL2	-0.117325	0.531128	0.876158	0.0574175
R138Q	24hr	ENSG00000004975.11	DVL2	-0.189156	0.282777	0.73154	0.135762
E139D	24hr	ENSG00000004975.11	DVL2	-0.138232	0.419793	0.825255	0.0834118
Y279C	24hr	ENSG00000004975.11	DVL2	-0.120688	0.533252	0.87702	0.0569905
T468M	24hr	ENSG00000004975.11	DVL2	-0.21579	0.184609	0.624967	0.204143
T507K	24hr	ENSG00000004975.11	DVL2	-0.442906	0.00912768	0.0853456	1.06882
Q510K	24hr	ENSG00000004975.11	DVL2	-0.216599	0.211382	0.659376	0.180867
T42A	24hr	ENSG00000005007.12	UPF1	-0.179659	0.110012	0.494433	0.305893
T52S	24hr	ENSG00000005007.12	UPF1	-0.0843695	0.46405	0.847395	0.0719139
E76K	24hr	ENSG00000005007.12	UPF1	-0.0477293	0.709796	0.935548	0.0289341
R138Q	24hr	ENSG00000005007.12	UPF1	-0.268219	0.0303983	0.223856	0.650031
E139D	24hr	ENSG00000005007.12	UPF1	-0.160543	0.178597	0.617106	0.209641
Y279C	24hr	ENSG00000005007.12	UPF1	-0.255991	0.0633297	0.364489	0.438315
T468M	24hr	ENSG00000005007.12	UPF1	-0.154424	0.167997	0.601697	0.220622
T507K	24hr	ENSG00000005007.12	UPF1	-0.00278011	0.98002	0.996085	0.00170346
Q510K	24hr	ENSG00000005007.12	UPF1	-0.00292617	0.979921	0.996078	0.00170648
T42A	24hr	ENSG00000005020.12	SKAP2	-0.141092	0.249023	0.70049	0.154598
T52S	24hr	ENSG00000005020.12	SKAP2	-0.142869	0.260511	0.711694	0.147707
E76K	24hr	ENSG00000005020.12	SKAP2	-0.256374	0.0786761	0.413924	0.38308
R138Q	24hr	ENSG00000005020.12	SKAP2	0.0562761	0.66127	0.921439	0.0355333
E139D	24hr	ENSG00000005020.12	SKAP2	-0.0050073	0.968627	0.994342	0.00246402
Y279C	24hr	ENSG00000005020.12	SKAP2	-0.43871	0.00505601	0.0505732	1.29608
T468M	24hr	ENSG00000005020.12	SKAP2	0.0989468	0.404603	0.816463	0.0880637
T507K	24hr	ENSG00000005020.12	SKAP2	-0.194444	0.118869	0.513907	0.289115
Q510K	24hr	ENSG00000005020.12	SKAP2	-0.21702	0.0980175	0.466208	0.331421
T42A	24hr	ENSG00000005022.5	SLC25A5	0.0578152	0.501407	0.864114	0.063429
T52S	24hr	ENSG00000005022.5	SLC25A5	-0.00244861	0.978311	0.995853	0.00180459
E76K	24hr	ENSG00000005022.5	SLC25A5	-0.0336836	0.739258	0.944209	0.024932
R138Q	24hr	ENSG00000005022.5	SLC25A5	-0.227916	0.0193255	0.158735	0.799328
E139D	24hr	ENSG00000005022.5	SLC25A5	0.0887858	0.328608	0.768244	0.114501
Y279C	24hr	ENSG00000005022.5	SLC25A5	0.0922661	0.364696	0.79241	0.10105
T468M	24hr	ENSG00000005022.5	SLC25A5	0.0877957	0.305738	0.750539	0.124627
T507K	24hr	ENSG00000005022.5	SLC25A5	0.0810565	0.349612	0.782449	0.106544
Q510K	24hr	ENSG00000005022.5	SLC25A5	0.10209	0.259726	0.710851	0.148221
T42A	24hr	ENSG00000005059.15	MCUB	0.109888	0.527204	0.874519	0.0582307
T52S	24hr	ENSG00000005059.15	MCUB	0.0278421	0.87788	0.977038	0.0100887
E76K	24hr	ENSG00000005059.15	MCUB	0.0457134	0.820736	0.964592	0.0156562
R138Q	24hr	ENSG00000005059.15	MCUB	-0.50245	0.0137718	0.120808	0.917903
E139D	24hr	ENSG00000005059.15	MCUB	-0.230619	0.228776	0.67923	0.167983
Y279C	24hr	ENSG00000005059.15	MCUB	0.0285784	0.890696	0.979835	0.00884697
T468M	24hr	ENSG00000005059.15	MCUB	-0.0663277	0.707322	0.934677	0.0293386
T507K	24hr	ENSG00000005059.15	MCUB	-0.14068	0.434891	0.832463	0.0796353
Q510K	24hr	ENSG00000005059.15	MCUB	-0.0651305	0.727387	0.940873	0.0264692
T42A	24hr	ENSG00000005075.15	POLR2J	-0.0354801	0.835266	0.967981	0.0141333
T52S	24hr	ENSG00000005075.15	POLR2J	-0.0468378	0.79197	0.957457	0.0188809
E76K	24hr	ENSG00000005075.15	POLR2J	0.243738	0.197567	0.641938	0.192507
R138Q	24hr	ENSG00000005075.15	POLR2J	0.147992	0.410313	0.819524	0.0864383
E139D	24hr	ENSG00000005075.15	POLR2J	-0.0569701	0.753992	0.948591	0.022921
Y279C	24hr	ENSG00000005075.15	POLR2J	0.0770255	0.700718	0.932784	0.0302189
T468M	24hr	ENSG00000005075.15	POLR2J	0.0318808	0.850573	0.971191	0.0126952
T507K	24hr	ENSG00000005075.15	POLR2J	0.297616	0.0730971	0.396663	0.401578
Q510K	24hr	ENSG00000005075.15	POLR2J	-0.0722376	0.691753	0.930091	0.0314744
T42A	24hr	ENSG00000005100.12	DHX33	-0.0325027	0.801049	0.959944	0.017754
T52S	24hr	ENSG00000005100.12	DHX33	-0.168533	0.217218	0.666146	0.176431
E76K	24hr	ENSG00000005100.12	DHX33	-0.0137008	0.926761	0.98714	0.00562133
R138Q	24hr	ENSG00000005100.12	DHX33	-0.256546	0.0759771	0.405355	0.392165
E139D	24hr	ENSG00000005100.12	DHX33	-0.106891	0.43966	0.834587	0.0785284
Y279C	24hr	ENSG00000005100.12	DHX33	-0.0815023	0.601178	0.901854	0.0448639
T468M	24hr	ENSG00000005100.12	DHX33	-0.171769	0.190499	0.632624	0.198854
T507K	24hr	ENSG00000005100.12	DHX33	-0.092601	0.480415	0.85501	0.0680288
Q510K	24hr	ENSG00000005100.12	DHX33	0.0459425	0.733991	0.942678	0.0256366
T42A	24hr	ENSG00000005156.11	LIG3	0.447718	0.0129035	0.114431	0.941458
T52S	24hr	ENSG00000005156.11	LIG3	0.197558	0.295803	0.742532	0.129285
E76K	24hr	ENSG00000005156.11	LIG3	0.342034	0.0959802	0.460571	0.336703
R138Q	24hr	ENSG00000005156.11	LIG3	0.256961	0.187546	0.628642	0.201596
E139D	24hr	ENSG00000005156.11	LIG3	0.243038	0.206326	0.653015	0.185077
Y279C	24hr	ENSG00000005156.11	LIG3	0.257512	0.226377	0.676475	0.169748
T468M	24hr	ENSG00000005156.11	LIG3	0.370693	0.0406158	0.27419	0.561948
T507K	24hr	ENSG00000005156.11	LIG3	0.304076	0.0977168	0.465433	0.332143
Q510K	24hr	ENSG00000005156.11	LIG3	0.0776673	0.690051	0.929551	0.0317266
T42A	24hr	ENSG00000005175.9	RPAP3	-0.0441918	0.714278	0.937091	0.0282182
T52S	24hr	ENSG00000005175.9	RPAP3	-0.0997566	0.430127	0.830231	0.080801
E76K	24hr	ENSG00000005175.9	RPAP3	0.0282277	0.838551	0.968513	0.0138947
R138Q	24hr	ENSG00000005175.9	RPAP3	-0.0595119	0.64961	0.917955	0.0371785
E139D	24hr	ENSG00000005175.9	RPAP3	0.0342137	0.787489	0.956394	0.0193634
Y279C	24hr	ENSG00000005175.9	RPAP3	-0.0860256	0.555256	0.885908	0.0526112
T468M	24hr	ENSG00000005175.9	RPAP3	-0.0951213	0.433905	0.832013	0.07987
T507K	24hr	ENSG00000005175.9	RPAP3	0.00830265	0.945408	0.990554	0.00412199
Q510K	24hr	ENSG00000005175.9	RPAP3	0.0675521	0.592121	0.898763	0.0463547
T42A	24hr	ENSG00000005189.19	REXO5	0.123627	0.593924	0.899402	0.0460462
T52S	24hr	ENSG00000005189.19	REXO5	0.262833	0.268307	0.718649	0.143483
E76K	24hr	ENSG00000005189.19	REXO5	0.167381	0.526032	0.874101	0.0584385
R138Q	24hr	ENSG00000005189.19	REXO5	0.325618	0.18299	0.62275	0.205687
E139D	24hr	ENSG00000005189.19	REXO5	-0.295848	0.243409	0.694618	0.158254
Y279C	24hr	ENSG00000005189.19	REXO5	-0.133231	0.638703	0.914431	0.0388489
T468M	24hr	ENSG00000005189.19	REXO5	0.162536	0.481702	0.855622	0.0677178
T507K	24hr	ENSG00000005189.19	REXO5	-0.0174685	0.940883	0.989819	0.0044444
Q510K	24hr	ENSG00000005189.19	REXO5	0.119078	0.625653	0.910295	0.0408179
T42A	24hr	ENSG00000005194.14	CIAPIN1	0.396939	0.0530088	0.326325	0.48635
T52S	24hr	ENSG00000005194.14	CIAPIN1	0.0901885	0.677149	0.926144	0.0333213
E76K	24hr	ENSG00000005194.14	CIAPIN1	0.381311	0.101134	0.47346	0.324717
R138Q	24hr	ENSG00000005194.14	CIAPIN1	0.37342	0.0885584	0.441807	0.354768
E139D	24hr	ENSG00000005194.14	CIAPIN1	0.315161	0.147109	0.567639	0.245928
Y279C	24hr	ENSG00000005194.14	CIAPIN1	0.513849	0.0281636	0.211791	0.674093
T468M	24hr	ENSG00000005194.14	CIAPIN1	0.639313	0.0016527	0.0178559	1.74822		1.74822
T507K	24hr	ENSG00000005194.14	CIAPIN1	0.213754	0.308283	0.752735	0.123358
Q510K	24hr	ENSG00000005194.14	CIAPIN1	0.481549	0.0242629	0.189349	0.722737
T42A	24hr	ENSG00000005206.16	SPPL2B	0.0370039	0.831541	0.967182	0.0144916
T52S	24hr	ENSG00000005206.16	SPPL2B	-0.0399785	0.825562	0.965767	0.0151277
E76K	24hr	ENSG00000005206.16	SPPL2B	0.0380839	0.849063	0.970816	0.0128632
R138Q	24hr	ENSG00000005206.16	SPPL2B	0.292089	0.106279	0.485746	0.313591
E139D	24hr	ENSG00000005206.16	SPPL2B	0.00740567	0.967907	0.994228	0.00251421
Y279C	24hr	ENSG00000005206.16	SPPL2B	-0.0833267	0.692745	0.930392	0.0313342
T468M	24hr	ENSG00000005206.16	SPPL2B	-0.0756675	0.666756	0.923057	0.0347713
T507K	24hr	ENSG00000005206.16	SPPL2B	0.197739	0.251983	0.703084	0.152993
Q510K	24hr	ENSG00000005206.16	SPPL2B	-0.0138065	0.94029	0.989776	0.00446325
T42A	24hr	ENSG00000005249.12	PRKAR2B	0.345604	0.0947899	0.457839	0.339288
T52S	24hr	ENSG00000005249.12	PRKAR2B	0.157329	0.466665	0.848649	0.0712719
E76K	24hr	ENSG00000005249.12	PRKAR2B	-0.142976	0.567156	0.889953	0.0506329
R138Q	24hr	ENSG00000005249.12	PRKAR2B	0.0794124	0.725278	0.940221	0.0267703
E139D	24hr	ENSG00000005249.12	PRKAR2B	0.112943	0.60951	0.904732	0.0434803
Y279C	24hr	ENSG00000005249.12	PRKAR2B	0.32929	0.171368	0.606672	0.217046
T468M	24hr	ENSG00000005249.12	PRKAR2B	0.291477	0.159473	0.588068	0.230572
T507K	24hr	ENSG00000005249.12	PRKAR2B	0.0104227	0.961048	0.993024	0.00304017
Q510K	24hr	ENSG00000005249.12	PRKAR2B	-0.119602	0.597742	0.900909	0.045319
T42A	24hr	ENSG00000005339.14	CREBBP	-0.0366065	0.610166	0.905005	0.0433492
T52S	24hr	ENSG00000005339.14	CREBBP	0.108038	0.138174	0.551593	0.258381
E76K	24hr	ENSG00000005339.14	CREBBP	0.159793	0.0465751	0.300648	0.521941
R138Q	24hr	ENSG00000005339.14	CREBBP	0.00495381	0.948693	0.991027	0.0039146
E139D	24hr	ENSG00000005339.14	CREBBP	0.0921641	0.216763	0.665598	0.176788
Y279C	24hr	ENSG00000005339.14	CREBBP	0.0615341	0.464612	0.847616	0.0718009
T468M	24hr	ENSG00000005339.14	CREBBP	-0.0254624	0.722321	0.939394	0.027152
T507K	24hr	ENSG00000005339.14	CREBBP	0.0693518	0.332231	0.770414	0.113276
Q510K	24hr	ENSG00000005339.14	CREBBP	-0.0280941	0.711088	0.935984	0.0287318
T42A	24hr	ENSG00000005436.13	GCFC2	-0.0189262	0.890961	0.979874	0.00882988
T52S	24hr	ENSG00000005436.13	GCFC2	-0.170841	0.24213	0.693469	0.158973
E76K	24hr	ENSG00000005436.13	GCFC2	-0.305436	0.0698662	0.386471	0.412883
R138Q	24hr	ENSG00000005436.13	GCFC2	-0.00314519	0.9831	0.996749	0.00141431
E139D	24hr	ENSG00000005436.13	GCFC2	-0.0271136	0.852936	0.971771	0.0124361
Y279C	24hr	ENSG00000005436.13	GCFC2	0.0390053	0.81084	0.962125	0.0167686
T468M	24hr	ENSG00000005436.13	GCFC2	-0.00946681	0.945205	0.990554	0.00412199
T507K	24hr	ENSG00000005436.13	GCFC2	-0.0268689	0.84732	0.97046	0.0130223
Q510K	24hr	ENSG00000005436.13	GCFC2	-0.00683007	0.962595	0.993256	0.00293877
T42A	24hr	ENSG00000005448.16	WDR54	0.0488034	0.827609	0.966233	0.0149182
T52S	24hr	ENSG00000005448.16	WDR54	0.0558926	0.809768	0.961909	0.0168662
E76K	24hr	ENSG00000005448.16	WDR54	-0.149771	0.574765	0.892609	0.0493388
R138Q	24hr	ENSG00000005448.16	WDR54	0.117957	0.622614	0.909288	0.0412985
E139D	24hr	ENSG00000005448.16	WDR54	0.094891	0.687975	0.928993	0.0319878
Y279C	24hr	ENSG00000005448.16	WDR54	0.117683	0.655537	0.919786	0.0363131
T468M	24hr	ENSG00000005448.16	WDR54	0.249622	0.25809	0.709413	0.149101
T507K	24hr	ENSG00000005448.16	WDR54	-0.0611875	0.788983	0.956818	0.0191707
Q510K	24hr	ENSG00000005448.16	WDR54	-0.0338203	0.887649	0.979155	0.00914877
T42A	24hr	ENSG00000005469.11	CROT	0.132486	0.53571	0.878092	0.0564598
T52S	24hr	ENSG00000005469.11	CROT	0.298102	0.173114	0.609127	0.215292
E76K	24hr	ENSG00000005469.11	CROT	0.302504	0.208406	0.655579	0.183375
R138Q	24hr	ENSG00000005469.11	CROT	0.201768	0.376003	0.799398	0.097237
E139D	24hr	ENSG00000005469.11	CROT	0.233497	0.296748	0.743385	0.128786
Y279C	24hr	ENSG00000005469.11	CROT	-0.135339	0.603363	0.902629	0.0444907
T468M	24hr	ENSG00000005469.11	CROT	0.375627	0.0768343	0.40828	0.389041
T507K	24hr	ENSG00000005469.11	CROT	0.33632	0.116924	0.509636	0.29274
Q510K	24hr	ENSG00000005469.11	CROT	0.0612311	0.786014	0.956211	0.0194465
T42A	24hr	ENSG00000005483.20	KMT2E	-0.0419233	0.633258	0.912862	0.0395949
T52S	24hr	ENSG00000005483.20	KMT2E	0.0129408	0.885924	0.978684	0.00935732
E76K	24hr	ENSG00000005483.20	KMT2E	-0.00174592	0.986185	0.997356	0.00114988
R138Q	24hr	ENSG00000005483.20	KMT2E	0.0895974	0.333723	0.771196	0.112835
E139D	24hr	ENSG00000005483.20	KMT2E	0.0321775	0.725911	0.940432	0.0266726
Y279C	24hr	ENSG00000005483.20	KMT2E	-0.136413	0.201967	0.64735	0.188861
T468M	24hr	ENSG00000005483.20	KMT2E	-0.0775515	0.378717	0.801286	0.0962123
T507K	24hr	ENSG00000005483.20	KMT2E	-0.00300798	0.972788	0.995101	0.00213285
Q510K	24hr	ENSG00000005483.20	KMT2E	-0.114873	0.220873	0.670353	0.173696
T42A	24hr	ENSG00000005486.16	RHBDD2	0.174643	0.318175	0.760258	0.119039
T52S	24hr	ENSG00000005486.16	RHBDD2	0.0842637	0.644386	0.916317	0.0379545
E76K	24hr	ENSG00000005486.16	RHBDD2	-0.279762	0.19572	0.639457	0.194188
R138Q	24hr	ENSG00000005486.16	RHBDD2	-0.145792	0.45681	0.844074	0.0736193
E139D	24hr	ENSG00000005486.16	RHBDD2	-0.0241535	0.898474	0.981457	0.00812893
Y279C	24hr	ENSG00000005486.16	RHBDD2	-0.0570884	0.789637	0.956975	0.0190995
T468M	24hr	ENSG00000005486.16	RHBDD2	0.0348619	0.844155	0.969767	0.0133324
T507K	24hr	ENSG00000005486.16	RHBDD2	-0.0353371	0.844903	0.969914	0.0132667
Q510K	24hr	ENSG00000005486.16	RHBDD2	0.192125	0.296055	0.742836	0.129107
T42A	24hr	ENSG00000005700.14	IBTK	-0.124001	0.362368	0.791077	0.101781
T52S	24hr	ENSG00000005700.14	IBTK	0.0596792	0.664547	0.922445	0.0350595
E76K	24hr	ENSG00000005700.14	IBTK	0.0556084	0.716856	0.93784	0.0278713
R138Q	24hr	ENSG00000005700.14	IBTK	0.0181986	0.899406	0.981702	0.0080204
E139D	24hr	ENSG00000005700.14	IBTK	-0.0285764	0.840789	0.969001	0.0136759
Y279C	24hr	ENSG00000005700.14	IBTK	0.0775673	0.62206	0.909215	0.0413334
T468M	24hr	ENSG00000005700.14	IBTK	-0.0154859	0.908101	0.983441	0.0072515
T507K	24hr	ENSG00000005700.14	IBTK	-0.151502	0.272337	0.722381	0.141234
Q510K	24hr	ENSG00000005700.14	IBTK	-0.202185	0.165134	0.59719	0.223887
T42A	24hr	ENSG00000005801.16	ZNF195	0.0671626	0.652203	0.91873	0.0368123
T52S	24hr	ENSG00000005801.16	ZNF195	0.167705	0.270254	0.720472	0.142383
E76K	24hr	ENSG00000005801.16	ZNF195	0.188892	0.260671	0.711756	0.147669
R138Q	24hr	ENSG00000005801.16	ZNF195	0.122269	0.441349	0.835545	0.0780301
E139D	24hr	ENSG00000005801.16	ZNF195	0.170601	0.271056	0.721307	0.14188
Y279C	24hr	ENSG00000005801.16	ZNF195	0.0397696	0.822768	0.965029	0.0154598
T468M	24hr	ENSG00000005801.16	ZNF195	0.153237	0.29842	0.744668	0.128037
T507K	24hr	ENSG00000005801.16	ZNF195	0.214619	0.14668	0.566786	0.246581
Q510K	24hr	ENSG00000005801.16	ZNF195	0.261393	0.0878241	0.439919	0.356627
T42A	24hr	ENSG00000005810.17	MYCBP2	0.12246	0.216155	0.664933	0.177222
T52S	24hr	ENSG00000005810.17	MYCBP2	0.0382725	0.711443	0.936058	0.0286973
E76K	24hr	ENSG00000005810.17	MYCBP2	0.110309	0.333184	0.770847	0.113032
R138Q	24hr	ENSG00000005810.17	MYCBP2	0.0704073	0.51123	0.868455	0.0612526
E139D	24hr	ENSG00000005810.17	MYCBP2	0.0951805	0.364523	0.792348	0.101084
Y279C	24hr	ENSG00000005810.17	MYCBP2	0.202296	0.0791452	0.415093	0.381854
T468M	24hr	ENSG00000005810.17	MYCBP2	0.0799638	0.421645	0.826145	0.0829435
T507K	24hr	ENSG00000005810.17	MYCBP2	0.0512347	0.611927	0.905608	0.0430597
Q510K	24hr	ENSG00000005810.17	MYCBP2	0.164673	0.111939	0.499192	0.301733
T42A	24hr	ENSG00000005812.10	FBXL3	0.156741	0.385966	0.805473	0.0939489
T52S	24hr	ENSG00000005812.10	FBXL3	0.227547	0.219563	0.669002	0.174573
E76K	24hr	ENSG00000005812.10	FBXL3	0.316196	0.117999	0.512014	0.290718
R138Q	24hr	ENSG00000005812.10	FBXL3	0.1493	0.441175	0.835425	0.0780926
E139D	24hr	ENSG00000005812.10	FBXL3	0.445474	0.0160419	0.136745	0.864088
Y279C	24hr	ENSG00000005812.10	FBXL3	0.218032	0.301171	0.747067	0.12664
T468M	24hr	ENSG00000005812.10	FBXL3	0.184287	0.30636	0.751012	0.124353
T507K	24hr	ENSG00000005812.10	FBXL3	0.227407	0.209724	0.657328	0.182218
Q510K	24hr	ENSG00000005812.10	FBXL3	0.275396	0.142424	0.559335	0.252328
T42A	24hr	ENSG00000005882.11	PDK2	-0.0527422	0.800512	0.959772	0.017832
T52S	24hr	ENSG00000005882.11	PDK2	-0.359007	0.110234	0.494936	0.305451
E76K	24hr	ENSG00000005882.11	PDK2	0.0908727	0.699992	0.932524	0.0303401
R138Q	24hr	ENSG00000005882.11	PDK2	0.111324	0.612904	0.905918	0.0429113
E139D	24hr	ENSG00000005882.11	PDK2	-0.340273	0.136847	0.549072	0.260371
Y279C	24hr	ENSG00000005882.11	PDK2	0.0233501	0.924584	0.986723	0.00580468
T468M	24hr	ENSG00000005882.11	PDK2	0.313179	0.120095	0.516324	0.287078
T507K	24hr	ENSG00000005882.11	PDK2	-0.33167	0.125883	0.528155	0.277238
Q510K	24hr	ENSG00000005882.11	PDK2	-0.12451	0.575965	0.892913	0.049191
T42A	24hr	ENSG00000005884.17	ITGA3	-0.311255	0.0960243	0.460706	0.336576
T52S	24hr	ENSG00000005884.17	ITGA3	-0.30112	0.121522	0.519161	0.284698
E76K	24hr	ENSG00000005884.17	ITGA3	-0.351278	0.114973	0.505591	0.296201
R138Q	24hr	ENSG00000005884.17	ITGA3	-0.44745	0.0319064	0.231606	0.635251
E139D	24hr	ENSG00000005884.17	ITGA3	-0.191336	0.331774	0.770067	0.113472
Y279C	24hr	ENSG00000005884.17	ITGA3	-0.419917	0.0713764	0.391263	0.407531
T468M	24hr	ENSG00000005884.17	ITGA3	-0.367332	0.0511327	0.318978	0.49624
T507K	24hr	ENSG00000005884.17	ITGA3	-0.446836	0.02053	0.1662	0.779368
Q510K	24hr	ENSG00000005884.17	ITGA3	-0.631609	0.00252012	0.0266028	1.57507	1.57507
T42A	24hr	ENSG00000005889.15	ZFX	-0.0319483	0.708875	0.935264	0.0290657
T52S	24hr	ENSG00000005889.15	ZFX	0.0274078	0.755006	0.948863	0.0227964
E76K	24hr	ENSG00000005889.15	ZFX	0.0899832	0.352991	0.785104	0.105073
R138Q	24hr	ENSG00000005889.15	ZFX	0.0107511	0.906614	0.983038	0.0074296
E139D	24hr	ENSG00000005889.15	ZFX	-0.0890492	0.329942	0.769075	0.114031
Y279C	24hr	ENSG00000005889.15	ZFX	-0.180488	0.0861415	0.43521	0.361301
T468M	24hr	ENSG00000005889.15	ZFX	-0.0976939	0.257393	0.708712	0.14953
T507K	24hr	ENSG00000005889.15	ZFX	-0.0181274	0.833656	0.967645	0.0142838
Q510K	24hr	ENSG00000005889.15	ZFX	-0.0836582	0.358478	0.788864	0.102998
T42A	24hr	ENSG00000005893.15	LAMP2	0.0624601	0.613148	0.905946	0.0428979
T52S	24hr	ENSG00000005893.15	LAMP2	0.196943	0.116958	0.509711	0.292676
E76K	24hr	ENSG00000005893.15	LAMP2	0.231242	0.0943665	0.456674	0.340394
R138Q	24hr	ENSG00000005893.15	LAMP2	0.148691	0.25695	0.708234	0.149823
E139D	24hr	ENSG00000005893.15	LAMP2	0.0483098	0.711628	0.936128	0.0286649
Y279C	24hr	ENSG00000005893.15	LAMP2	0.111805	0.441948	0.835903	0.0778443
T468M	24hr	ENSG00000005893.15	LAMP2	0.085457	0.487249	0.858125	0.0664496
T507K	24hr	ENSG00000005893.15	LAMP2	0.139287	0.259269	0.710436	0.148475
Q510K	24hr	ENSG00000005893.15	LAMP2	0.00711952	0.956798	0.992403	0.00331173
T42A	24hr	ENSG00000005961.17	ITGA2B	-0.0436882	0.851812	0.971412	0.0125965
T52S	24hr	ENSG00000005961.17	ITGA2B	0.23222	0.330876	0.769614	0.113727
E76K	24hr	ENSG00000005961.17	ITGA2B	0.237126	0.367994	0.794403	0.0999591
R138Q	24hr	ENSG00000005961.17	ITGA2B	0.0683757	0.784901	0.955974	0.0195539
E139D	24hr	ENSG00000005961.17	ITGA2B	0.374972	0.121045	0.518244	0.285466
Y279C	24hr	ENSG00000005961.17	ITGA2B	0.381894	0.151483	0.575163	0.240209
T468M	24hr	ENSG00000005961.17	ITGA2B	0.0140492	0.951977	0.991637	0.00364744
T507K	24hr	ENSG00000005961.17	ITGA2B	0.0462098	0.844411	0.969822	0.0133079
Q510K	24hr	ENSG00000005961.17	ITGA2B	0.387661	0.107957	0.48965	0.310114
T42A	24hr	ENSG00000006007.11	GDE1	-0.138255	0.330272	0.769252	0.113931
T52S	24hr	ENSG00000006007.11	GDE1	0.0827749	0.56343	0.888599	0.0512942
E76K	24hr	ENSG00000006007.11	GDE1	0.0457358	0.775782	0.953883	0.0205051
R138Q	24hr	ENSG00000006007.11	GDE1	-0.122907	0.42416	0.827189	0.0823951
E139D	24hr	ENSG00000006007.11	GDE1	-0.114588	0.44742	0.838908	0.0762858
Y279C	24hr	ENSG00000006007.11	GDE1	-0.0334075	0.842089	0.969295	0.0135441
T468M	24hr	ENSG00000006007.11	GDE1	-0.16703	0.241559	0.692949	0.159299
T507K	24hr	ENSG00000006007.11	GDE1	0.146549	0.290824	0.738416	0.131699
Q510K	24hr	ENSG00000006007.11	GDE1	-0.174022	0.25176	0.702877	0.153121
T42A	24hr	ENSG00000006015.17	C19orf60	-0.25754	0.235935	0.687244	0.162889
T52S	24hr	ENSG00000006015.17	C19orf60	-0.0873033	0.694435	0.93073	0.0311762
E76K	24hr	ENSG00000006015.17	C19orf60	-0.660789	0.0173145	0.145359	0.837557
R138Q	24hr	ENSG00000006015.17	C19orf60	-0.141386	0.544642	0.881773	0.054643
E139D	24hr	ENSG00000006015.17	C19orf60	0.0391984	0.861186	0.973521	0.0116546
Y279C	24hr	ENSG00000006015.17	C19orf60	-0.281321	0.290902	0.738482	0.13166
T468M	24hr	ENSG00000006015.17	C19orf60	-0.045862	0.829367	0.966734	0.0146929
T507K	24hr	ENSG00000006015.17	C19orf60	-0.382295	0.0867295	0.436805	0.359712
Q510K	24hr	ENSG00000006015.17	C19orf60	-0.129212	0.571751	0.891413	0.0499213
T42A	24hr	ENSG00000006016.10	CRLF1	-0.280498	0.211096	0.65912	0.181035
T52S	24hr	ENSG00000006016.10	CRLF1	-0.0253769	0.911563	0.984198	0.00691749
E76K	24hr	ENSG00000006016.10	CRLF1	0.00286048	0.991039	0.998392	0.000698988
R138Q	24hr	ENSG00000006016.10	CRLF1	-0.144599	0.550074	0.883948	0.0535733
E139D	24hr	ENSG00000006016.10	CRLF1	0.116916	0.612498	0.905773	0.0429807
Y279C	24hr	ENSG00000006016.10	CRLF1	-0.0367463	0.889145	0.979545	0.00897556
T468M	24hr	ENSG00000006016.10	CRLF1	0.144469	0.504927	0.865691	0.0626372
T507K	24hr	ENSG00000006016.10	CRLF1	0.0394216	0.858201	0.972913	0.011926
Q510K	24hr	ENSG00000006016.10	CRLF1	0.180749	0.429414	0.82995	0.080948
T42A	24hr	ENSG00000006025.11	OSBPL7	-0.148028	0.55999	0.887492	0.0518356
T52S	24hr	ENSG00000006025.11	OSBPL7	0.361896	0.16551	0.597704	0.223514
E76K	24hr	ENSG00000006025.11	OSBPL7	0.221316	0.442645	0.836319	0.0776279
R138Q	24hr	ENSG00000006025.11	OSBPL7	0.0347838	0.898629	0.98147	0.00812278
E139D	24hr	ENSG00000006025.11	OSBPL7	0.194024	0.467373	0.849049	0.0710674
Y279C	24hr	ENSG00000006025.11	OSBPL7	0.0240937	0.936252	0.989087	0.00476547
T468M	24hr	ENSG00000006025.11	OSBPL7	-0.0493636	0.845693	0.970073	0.0131956
T507K	24hr	ENSG00000006025.11	OSBPL7	0.182437	0.476107	0.853055	0.0690228
Q510K	24hr	ENSG00000006025.11	OSBPL7	-0.0449199	0.867123	0.974746	0.0111087
T42A	24hr	ENSG00000006042.11	TMEM98	-0.0509857	0.760775	0.950574	0.0220142
T52S	24hr	ENSG00000006042.11	TMEM98	-0.253328	0.155686	0.582433	0.234754
E76K	24hr	ENSG00000006042.11	TMEM98	-0.232176	0.246297	0.697751	0.156299
R138Q	24hr	ENSG00000006042.11	TMEM98	-0.0852972	0.638281	0.914287	0.0389174
E139D	24hr	ENSG00000006042.11	TMEM98	-0.210846	0.244406	0.695759	0.157541
Y279C	24hr	ENSG00000006042.11	TMEM98	0.256941	0.176105	0.613547	0.212152
T468M	24hr	ENSG00000006042.11	TMEM98	0.00848099	0.959238	0.99273	0.00316864
T507K	24hr	ENSG00000006042.11	TMEM98	-0.166634	0.330476	0.769375	0.113862
Q510K	24hr	ENSG00000006042.11	TMEM98	-0.272824	0.135997	0.547443	0.261661
T42A	24hr	ENSG00000006062.14	MAP3K14	-0.199719	0.269389	0.719638	0.142886
T52S	24hr	ENSG00000006062.14	MAP3K14	-0.178997	0.340033	0.775982	0.110148
E76K	24hr	ENSG00000006062.14	MAP3K14	0.291412	0.139292	0.553724	0.256707
R138Q	24hr	ENSG00000006062.14	MAP3K14	-0.20838	0.290336	0.73796	0.131967
E139D	24hr	ENSG00000006062.14	MAP3K14	0.00803003	0.965973	0.993896	0.0026592
Y279C	24hr	ENSG00000006062.14	MAP3K14	-0.102935	0.631927	0.912292	0.0398663
T468M	24hr	ENSG00000006062.14	MAP3K14	-0.106158	0.553972	0.885327	0.0528964
T507K	24hr	ENSG00000006062.14	MAP3K14	-0.0416271	0.817501	0.963749	0.0160358
Q510K	24hr	ENSG00000006062.14	MAP3K14	-0.0649831	0.730916	0.941662	0.0261049
T42A	24hr	ENSG00000006118.14	TMEM132A	0.151608	0.502954	0.864787	0.0630908
T52S	24hr	ENSG00000006118.14	TMEM132A	0.105786	0.652996	0.919065	0.0366538
E76K	24hr	ENSG00000006118.14	TMEM132A	0.144527	0.578895	0.893886	0.048718
R138Q	24hr	ENSG00000006118.14	TMEM132A	0.437248	0.0661844	0.374211	0.426884
E139D	24hr	ENSG00000006118.14	TMEM132A	0.136642	0.569431	0.890797	0.0502214
Y279C	24hr	ENSG00000006118.14	TMEM132A	0.192823	0.467895	0.849343	0.0709171
T468M	24hr	ENSG00000006118.14	TMEM132A	0.188587	0.404573	0.816463	0.0880637
T507K	24hr	ENSG00000006118.14	TMEM132A	0.379096	0.0938955	0.455497	0.341514
Q510K	24hr	ENSG00000006118.14	TMEM132A	0.104644	0.663008	0.921894	0.0353191
T42A	24hr	ENSG00000006125.17	AP2B1	-0.0337639	0.744009	0.945733	0.0242313
T52S	24hr	ENSG00000006125.17	AP2B1	-0.23684	0.0321364	0.23275	0.633111
E76K	24hr	ENSG00000006125.17	AP2B1	-0.0793543	0.511554	0.868621	0.0611695
R138Q	24hr	ENSG00000006125.17	AP2B1	-0.0673698	0.548379	0.883394	0.0538456
E139D	24hr	ENSG00000006125.17	AP2B1	-0.0835623	0.449429	0.839932	0.0757561
Y279C	24hr	ENSG00000006125.17	AP2B1	-0.202402	0.113163	0.501489	0.299739
T468M	24hr	ENSG00000006125.17	AP2B1	-0.0356996	0.729848	0.941417	0.0262178
T507K	24hr	ENSG00000006125.17	AP2B1	-0.0336803	0.747251	0.946684	0.023795
Q510K	24hr	ENSG00000006125.17	AP2B1	-0.153469	0.168588	0.602676	0.219916
T42A	24hr	ENSG00000006194.9	ZNF263	-0.0896491	0.638764	0.914433	0.0388479
T52S	24hr	ENSG00000006194.9	ZNF263	-0.048948	0.804285	0.960582	0.0174653
E76K	24hr	ENSG00000006194.9	ZNF263	-0.139188	0.53545	0.878004	0.0565035
R138Q	24hr	ENSG00000006194.9	ZNF263	-0.0212462	0.91761	0.985203	0.00647414
E139D	24hr	ENSG00000006194.9	ZNF263	0.248239	0.206902	0.653629	0.184668
Y279C	24hr	ENSG00000006194.9	ZNF263	-0.473694	0.0541018	0.330441	0.480906
T468M	24hr	ENSG00000006194.9	ZNF263	-0.201014	0.297936	0.744375	0.128208
T507K	24hr	ENSG00000006194.9	ZNF263	-0.0545319	0.777449	0.954269	0.0203294
Q510K	24hr	ENSG00000006194.9	ZNF263	-0.104272	0.607334	0.904055	0.0438051
T42A	24hr	ENSG00000006282.20	SPATA20	0.157165	0.524415	0.873614	0.0586802
T52S	24hr	ENSG00000006282.20	SPATA20	0.183326	0.472066	0.851251	0.0699422
E76K	24hr	ENSG00000006282.20	SPATA20	0.500083	0.0699809	0.386827	0.412484
R138Q	24hr	ENSG00000006282.20	SPATA20	-0.0646517	0.80933	0.961836	0.016899
E139D	24hr	ENSG00000006282.20	SPATA20	0.277772	0.284493	0.732955	0.134923
Y279C	24hr	ENSG00000006282.20	SPATA20	0.642887	0.0215301	0.172513	0.763177
T468M	24hr	ENSG00000006282.20	SPATA20	0.426645	0.0844107	0.430232	0.366297
T507K	24hr	ENSG00000006282.20	SPATA20	0.0459516	0.854031	0.972024	0.0123229
Q510K	24hr	ENSG00000006282.20	SPATA20	0.36853	0.153732	0.57902	0.237306
T42A	24hr	ENSG00000006283.17	CACNA1G	-0.0612652	0.782261	0.955272	0.0198728
T52S	24hr	ENSG00000006283.17	CACNA1G	-0.177988	0.438063	0.833775	0.078951
E76K	24hr	ENSG00000006283.17	CACNA1G	-0.0148335	0.954189	0.991952	0.00350938
R138Q	24hr	ENSG00000006283.17	CACNA1G	-0.0524273	0.827344	0.966177	0.0149433
E139D	24hr	ENSG00000006283.17	CACNA1G	-0.105727	0.654567	0.919512	0.0364427
Y279C	24hr	ENSG00000006283.17	CACNA1G	-0.462013	0.0970503	0.463677	0.333785
T468M	24hr	ENSG00000006283.17	CACNA1G	-0.162979	0.460956	0.846054	0.072602
T507K	24hr	ENSG00000006283.17	CACNA1G	-0.212399	0.342586	0.77801	0.109015
Q510K	24hr	ENSG00000006283.17	CACNA1G	-0.342723	0.145619	0.56506	0.247906
T42A	24hr	ENSG00000006327.13	TNFRSF12A	-0.287937	0.0726184	0.395181	0.403204
T52S	24hr	ENSG00000006327.13	TNFRSF12A	-0.285012	0.0888351	0.442571	0.354017
E76K	24hr	ENSG00000006327.13	TNFRSF12A	0.0710521	0.689311	0.929301	0.0318434
R138Q	24hr	ENSG00000006327.13	TNFRSF12A	-0.399953	0.0253664	0.195679	0.708457
E139D	24hr	ENSG00000006327.13	TNFRSF12A	-0.255147	0.136466	0.548312	0.260972
Y279C	24hr	ENSG00000006327.13	TNFRSF12A	0.116288	0.520968	0.872336	0.059316
T468M	24hr	ENSG00000006327.13	TNFRSF12A	-0.346807	0.0322923	0.233531	0.631656
T507K	24hr	ENSG00000006327.13	TNFRSF12A	0.0620629	0.689986	0.929538	0.031733
Q510K	24hr	ENSG00000006327.13	TNFRSF12A	-0.109296	0.512859	0.869094	0.0609332
T42A	24hr	ENSG00000006432.15	MAP3K9	-0.336768	0.180125	0.619127	0.20822
T52S	24hr	ENSG00000006432.15	MAP3K9	0.0776864	0.757515	0.949596	0.0224611
E76K	24hr	ENSG00000006432.15	MAP3K9	0.245895	0.369166	0.795106	0.0995749
R138Q	24hr	ENSG00000006432.15	MAP3K9	0.351733	0.167558	0.600898	0.221199
E139D	24hr	ENSG00000006432.15	MAP3K9	0.253876	0.315501	0.758157	0.120241
Y279C	24hr	ENSG00000006432.15	MAP3K9	0.0229851	0.936971	0.98921	0.00471144
T468M	24hr	ENSG00000006432.15	MAP3K9	0.0470566	0.846624	0.97031	0.0130895
T507K	24hr	ENSG00000006432.15	MAP3K9	-0.165891	0.506762	0.866422	0.0622707
Q510K	24hr	ENSG00000006432.15	MAP3K9	0.23808	0.346946	0.780844	0.107436
T42A	24hr	ENSG00000006451.7	RALA	0.384488	0.0155266	0.133196	0.875508
T52S	24hr	ENSG00000006451.7	RALA	0.172502	0.301942	0.747724	0.126259
E76K	24hr	ENSG00000006451.7	RALA	0.126049	0.499566	0.863185	0.063896
R138Q	24hr	ENSG00000006451.7	RALA	0.0936078	0.593387	0.899209	0.0461391
E139D	24hr	ENSG00000006451.7	RALA	0.16691	0.328733	0.768317	0.114459
Y279C	24hr	ENSG00000006451.7	RALA	0.225354	0.232429	0.683476	0.165277
T468M	24hr	ENSG00000006451.7	RALA	0.0549094	0.737278	0.943669	0.0251804
T507K	24hr	ENSG00000006451.7	RALA	-0.00360731	0.982719	0.996612	0.00147397
Q510K	24hr	ENSG00000006451.7	RALA	0.143132	0.401984	0.814917	0.0888868
T42A	24hr	ENSG00000006453.13	BAIAP2L1	0.0521231	0.655654	0.919818	0.0362981
T52S	24hr	ENSG00000006453.13	BAIAP2L1	-0.00344236	0.97746	0.995807	0.00182478
E76K	24hr	ENSG00000006453.13	BAIAP2L1	-0.021619	0.874139	0.976121	0.0104964
R138Q	24hr	ENSG00000006453.13	BAIAP2L1	0.119199	0.338268	0.774553	0.110949
E139D	24hr	ENSG00000006453.13	BAIAP2L1	0.108924	0.373914	0.798057	0.0979662
Y279C	24hr	ENSG00000006453.13	BAIAP2L1	0.0524796	0.705273	0.934112	0.0296011
T468M	24hr	ENSG00000006453.13	BAIAP2L1	0.100908	0.384726	0.804849	0.0942854
T507K	24hr	ENSG00000006453.13	BAIAP2L1	-0.125547	0.298728	0.744932	0.127883
Q510K	24hr	ENSG00000006453.13	BAIAP2L1	-0.037878	0.761722	0.950644	0.021982
T42A	24hr	ENSG00000006459.10	KDM7A	0.0787185	0.721721	0.939369	0.0271636
T52S	24hr	ENSG00000006459.10	KDM7A	-0.0877178	0.70571	0.934261	0.0295319
E76K	24hr	ENSG00000006459.10	KDM7A	-0.176837	0.503657	0.865179	0.062894
R138Q	24hr	ENSG00000006459.10	KDM7A	-0.146348	0.548845	0.883582	0.0537529
E139D	24hr	ENSG00000006459.10	KDM7A	0.0746007	0.750072	0.947465	0.023437
Y279C	24hr	ENSG00000006459.10	KDM7A	0.138707	0.593095	0.899098	0.0461929
T468M	24hr	ENSG00000006459.10	KDM7A	-0.0228568	0.918266	0.985344	0.00641211
T507K	24hr	ENSG00000006459.10	KDM7A	-0.267139	0.245844	0.697254	0.156609
Q510K	24hr	ENSG00000006459.10	KDM7A	0.0453341	0.846433	0.970271	0.013107
T42A	24hr	ENSG00000006530.15	AGK	-0.0781076	0.623686	0.909489	0.0412027
T52S	24hr	ENSG00000006530.15	AGK	-0.0645374	0.69506	0.930916	0.0310894
E76K	24hr	ENSG00000006530.15	AGK	-0.00499457	0.978124	0.995844	0.00180871
R138Q	24hr	ENSG00000006530.15	AGK	-0.0421813	0.804921	0.960842	0.0173479
E139D	24hr	ENSG00000006530.15	AGK	0.112287	0.493704	0.860993	0.0650006
Y279C	24hr	ENSG00000006530.15	AGK	0.0598158	0.747811	0.946879	0.0237054
T468M	24hr	ENSG00000006530.15	AGK	-0.0742379	0.639963	0.914837	0.0386563
T507K	24hr	ENSG00000006530.15	AGK	0.104043	0.508034	0.866827	0.0620674
Q510K	24hr	ENSG00000006530.15	AGK	0.183327	0.259636	0.71079	0.148259
T42A	24hr	ENSG00000006576.16	PHTF2	0.104269	0.444721	0.83757	0.0769789
T52S	24hr	ENSG00000006576.16	PHTF2	-0.0676215	0.639028	0.914524	0.038805
E76K	24hr	ENSG00000006576.16	PHTF2	-0.0768155	0.634519	0.913226	0.0394219
R138Q	24hr	ENSG00000006576.16	PHTF2	0.0768138	0.601192	0.901854	0.0448639
E139D	24hr	ENSG00000006576.16	PHTF2	-0.0126676	0.930916	0.988006	0.00524054
Y279C	24hr	ENSG00000006576.16	PHTF2	0.101849	0.527946	0.874849	0.058067
T468M	24hr	ENSG00000006576.16	PHTF2	0.0741882	0.587295	0.897179	0.0471209
T507K	24hr	ENSG00000006576.16	PHTF2	0.0109122	0.937517	0.989286	0.00467808
Q510K	24hr	ENSG00000006576.16	PHTF2	0.119322	0.404975	0.816639	0.0879696
T42A	24hr	ENSG00000006607.13	FARP2	-0.165047	0.242244	0.69352	0.158941
T52S	24hr	ENSG00000006607.13	FARP2	-0.197516	0.179246	0.618004	0.209009
E76K	24hr	ENSG00000006607.13	FARP2	-0.149933	0.360911	0.790236	0.102243
R138Q	24hr	ENSG00000006607.13	FARP2	-0.402631	0.0113633	0.103032	0.98703
E139D	24hr	ENSG00000006607.13	FARP2	-0.0807698	0.585076	0.896289	0.047552
Y279C	24hr	ENSG00000006607.13	FARP2	-0.188546	0.269208	0.71949	0.142975
T468M	24hr	ENSG00000006607.13	FARP2	-0.108571	0.437939	0.83371	0.0789848
T507K	24hr	ENSG00000006607.13	FARP2	-0.149161	0.294813	0.74175	0.129743
Q510K	24hr	ENSG00000006607.13	FARP2	-0.00473976	0.974099	0.995285	0.00205269
T42A	24hr	ENSG00000006611.15	USH1C	-0.0782185	0.728031	0.940983	0.0264182
T52S	24hr	ENSG00000006611.15	USH1C	0.025074	0.915584	0.984831	0.00663819
E76K	24hr	ENSG00000006611.15	USH1C	0.0754019	0.775482	0.953816	0.0205355
R138Q	24hr	ENSG00000006611.15	USH1C	0.227782	0.36334	0.791591	0.101499
E139D	24hr	ENSG00000006611.15	USH1C	0.17265	0.482513	0.855924	0.067565
Y279C	24hr	ENSG00000006611.15	USH1C	0.0091285	0.97314	0.995142	0.00211473
T468M	24hr	ENSG00000006611.15	USH1C	0.0922695	0.689334	0.929301	0.0318434
T507K	24hr	ENSG00000006611.15	USH1C	-0.0820694	0.718772	0.938602	0.0275184
Q510K	24hr	ENSG00000006611.15	USH1C	0.0401287	0.868118	0.974965	0.0110108
T42A	24hr	ENSG00000006625.17	GGCT	-0.0482087	0.814016	0.963028	0.0163612
T52S	24hr	ENSG00000006625.17	GGCT	0.0668351	0.750885	0.947749	0.0233067
E76K	24hr	ENSG00000006625.17	GGCT	-0.0841065	0.726216	0.940508	0.0266377
R138Q	24hr	ENSG00000006625.17	GGCT	-0.366895	0.114686	0.504987	0.29672
E139D	24hr	ENSG00000006625.17	GGCT	0.272032	0.197187	0.641364	0.192895
Y279C	24hr	ENSG00000006625.17	GGCT	0.108847	0.649594	0.917955	0.0371785
T468M	24hr	ENSG00000006625.17	GGCT	-0.285343	0.174639	0.611555	0.213564
T507K	24hr	ENSG00000006625.17	GGCT	-0.0663537	0.74956	0.947352	0.0234887
Q510K	24hr	ENSG00000006625.17	GGCT	-0.0445843	0.83777	0.968296	0.0139918
T42A	24hr	ENSG00000006634.7	DBF4	0.147067	0.356542	0.787298	0.103861
T52S	24hr	ENSG00000006634.7	DBF4	0.144554	0.381115	0.802691	0.0954518
E76K	24hr	ENSG00000006634.7	DBF4	0.135474	0.459832	0.845561	0.0728553
R138Q	24hr	ENSG00000006634.7	DBF4	0.00786981	0.96404	0.99346	0.00284948
E139D	24hr	ENSG00000006634.7	DBF4	0.039209	0.818288	0.964042	0.015904
Y279C	24hr	ENSG00000006634.7	DBF4	-0.00614103	0.974704	0.995358	0.00202052
T468M	24hr	ENSG00000006634.7	DBF4	0.105643	0.509176	0.867297	0.0618321
T507K	24hr	ENSG00000006634.7	DBF4	0.122866	0.446299	0.838293	0.0766042
Q510K	24hr	ENSG00000006634.7	DBF4	0.0936205	0.580481	0.894505	0.0484174
T42A	24hr	ENSG00000006652.13	IFRD1	-0.335146	0.0464664	0.300206	0.522581
T52S	24hr	ENSG00000006652.13	IFRD1	-0.194197	0.259206	0.710395	0.1485
E76K	24hr	ENSG00000006652.13	IFRD1	0.182288	0.314656	0.757639	0.120537
R138Q	24hr	ENSG00000006652.13	IFRD1	-0.159918	0.370943	0.796456	0.0988383
E139D	24hr	ENSG00000006652.13	IFRD1	-0.0778071	0.653444	0.919173	0.0366026
Y279C	24hr	ENSG00000006652.13	IFRD1	0.0199571	0.917211	0.985138	0.00650276
T468M	24hr	ENSG00000006652.13	IFRD1	-0.00928538	0.954127	0.991952	0.00350938
T507K	24hr	ENSG00000006652.13	IFRD1	0.251266	0.112388	0.499983	0.301045
Q510K	24hr	ENSG00000006652.13	IFRD1	0.126868	0.450429	0.840425	0.0755011
T42A	24hr	ENSG00000006695.10	COX10	0.0819635	0.68307	0.927924	0.0324878
T52S	24hr	ENSG00000006695.10	COX10	0.415398	0.0400048	0.271409	0.566376
E76K	24hr	ENSG00000006695.10	COX10	0.16655	0.465012	0.84786	0.071676
R138Q	24hr	ENSG00000006695.10	COX10	0.189603	0.373719	0.798055	0.0979673
E139D	24hr	ENSG00000006695.10	COX10	-0.0667788	0.755831	0.949132	0.0226734
Y279C	24hr	ENSG00000006695.10	COX10	0.193527	0.407124	0.81776	0.0873741
T468M	24hr	ENSG00000006695.10	COX10	0.0590798	0.768643	0.952284	0.0212334
T507K	24hr	ENSG00000006695.10	COX10	0.296155	0.138587	0.552465	0.257695
Q510K	24hr	ENSG00000006695.10	COX10	0.133686	0.524534	0.873644	0.0586654
T42A	24hr	ENSG00000006704.10	GTF2IRD1	0.0137519	0.913962	0.984598	0.00674087
T52S	24hr	ENSG00000006704.10	GTF2IRD1	-0.071058	0.594066	0.899449	0.0460235
E76K	24hr	ENSG00000006704.10	GTF2IRD1	-0.142029	0.348236	0.781766	0.106923
R138Q	24hr	ENSG00000006704.10	GTF2IRD1	0.0634761	0.641162	0.915179	0.0384937
E139D	24hr	ENSG00000006704.10	GTF2IRD1	0.0246077	0.854952	0.972285	0.0122065
Y279C	24hr	ENSG00000006704.10	GTF2IRD1	0.11215	0.450782	0.840614	0.0754034
T468M	24hr	ENSG00000006704.10	GTF2IRD1	0.0658428	0.602699	0.902412	0.0445951
T507K	24hr	ENSG00000006704.10	GTF2IRD1	-0.0543138	0.675725	0.925621	0.0335668
Q510K	24hr	ENSG00000006704.10	GTF2IRD1	-0.036286	0.788667	0.956709	0.01922
T42A	24hr	ENSG00000006712.14	PAF1	-0.166877	0.327221	0.767304	0.115033
T52S	24hr	ENSG00000006712.14	PAF1	-0.374407	0.0407292	0.274709	0.561127
E76K	24hr	ENSG00000006712.14	PAF1	-0.398272	0.0564535	0.339216	0.469524
R138Q	24hr	ENSG00000006712.14	PAF1	-0.207304	0.266283	0.716911	0.144535
E139D	24hr	ENSG00000006712.14	PAF1	-0.137239	0.448669	0.839564	0.075946
Y279C	24hr	ENSG00000006712.14	PAF1	-0.247988	0.236154	0.687496	0.16273
T468M	24hr	ENSG00000006712.14	PAF1	-0.202497	0.236925	0.688247	0.162256
T507K	24hr	ENSG00000006712.14	PAF1	-0.104133	0.542705	0.880895	0.0550756
Q510K	24hr	ENSG00000006712.14	PAF1	-0.164674	0.364316	0.792251	0.101137
T42A	24hr	ENSG00000006715.15	VPS41	-0.0895391	0.589556	0.897699	0.0468695
T52S	24hr	ENSG00000006715.15	VPS41	-0.0524574	0.759144	0.950061	0.0222485
E76K	24hr	ENSG00000006715.15	VPS41	-0.00725242	0.9695	0.994448	0.002418
R138Q	24hr	ENSG00000006715.15	VPS41	0.103518	0.55232	0.884718	0.0531953
E139D	24hr	ENSG00000006715.15	VPS41	-0.273284	0.129378	0.535128	0.271542
Y279C	24hr	ENSG00000006715.15	VPS41	0.203887	0.280577	0.72962	0.136903
T468M	24hr	ENSG00000006715.15	VPS41	-0.23619	0.160904	0.590572	0.228727
T507K	24hr	ENSG00000006715.15	VPS41	-0.110154	0.511424	0.868506	0.0612271
Q510K	24hr	ENSG00000006715.15	VPS41	0.15293	0.368228	0.794577	0.099864
T42A	24hr	ENSG00000006740.16	ARHGAP44	0.0545511	0.727286	0.940842	0.0264832
T52S	24hr	ENSG00000006740.16	ARHGAP44	0.215841	0.173542	0.609803	0.21481
E76K	24hr	ENSG00000006740.16	ARHGAP44	0.276371	0.112028	0.499363	0.301583
R138Q	24hr	ENSG00000006740.16	ARHGAP44	0.0519307	0.757553	0.949598	0.0224604
E139D	24hr	ENSG00000006740.16	ARHGAP44	0.182811	0.260652	0.71175	0.147673
Y279C	24hr	ENSG00000006740.16	ARHGAP44	0.0559611	0.762659	0.950804	0.0219089
T468M	24hr	ENSG00000006740.16	ARHGAP44	0.142202	0.358546	0.788864	0.102998
T507K	24hr	ENSG00000006740.16	ARHGAP44	0.0310093	0.844872	0.969906	0.0132705
Q510K	24hr	ENSG00000006740.16	ARHGAP44	0.201453	0.212798	0.661266	0.179624
T42A	24hr	ENSG00000006744.18	ELAC2	-0.0514646	0.702672	0.933206	0.0300224
T52S	24hr	ENSG00000006744.18	ELAC2	-0.293937	0.0422823	0.281855	0.549975
E76K	24hr	ENSG00000006744.18	ELAC2	0.131314	0.387133	0.806122	0.0935993
R138Q	24hr	ENSG00000006744.18	ELAC2	-0.18109	0.223535	0.673479	0.171676
E139D	24hr	ENSG00000006744.18	ELAC2	-0.0816642	0.570345	0.89097	0.0501368
Y279C	24hr	ENSG00000006744.18	ELAC2	-0.0350713	0.827189	0.966131	0.0149639
T468M	24hr	ENSG00000006744.18	ELAC2	-0.193634	0.158514	0.586562	0.231686
T507K	24hr	ENSG00000006744.18	ELAC2	-0.0268614	0.843548	0.969615	0.0134007
Q510K	24hr	ENSG00000006744.18	ELAC2	-0.22329	0.127165	0.530646	0.275195
T42A	24hr	ENSG00000006831.9	ADIPOR2	0.0910209	0.48258	0.855974	0.0675394
T52S	24hr	ENSG00000006831.9	ADIPOR2	0.249441	0.0578381	0.344386	0.462955
E76K	24hr	ENSG00000006831.9	ADIPOR2	0.0308343	0.838028	0.968335	0.0139744
R138Q	24hr	ENSG00000006831.9	ADIPOR2	0.280316	0.0391145	0.267145	0.573252
E139D	24hr	ENSG00000006831.9	ADIPOR2	0.14365	0.291429	0.738924	0.1314
Y279C	24hr	ENSG00000006831.9	ADIPOR2	0.328283	0.0258578	0.198547	0.702137
T468M	24hr	ENSG00000006831.9	ADIPOR2	0.201006	0.116707	0.509175	0.293133
T507K	24hr	ENSG00000006831.9	ADIPOR2	0.0789794	0.547453	0.882996	0.0540413
Q510K	24hr	ENSG00000006831.9	ADIPOR2	0.110952	0.415562	0.82268	0.0847693
T42A	24hr	ENSG00000007047.14	MARK4	-0.00459961	0.972429	0.995032	0.00216301
T52S	24hr	ENSG00000007047.14	MARK4	0.0309542	0.821338	0.964724	0.0155971
E76K	24hr	ENSG00000007047.14	MARK4	0.128992	0.390208	0.807917	0.092633
R138Q	24hr	ENSG00000007047.14	MARK4	0.237732	0.0856348	0.433795	0.362715
E139D	24hr	ENSG00000007047.14	MARK4	0.0163139	0.907338	0.983203	0.00735677
Y279C	24hr	ENSG00000007047.14	MARK4	-0.121551	0.453794	0.842179	0.0745957
T468M	24hr	ENSG00000007047.14	MARK4	-0.00914228	0.945157	0.990552	0.00412272
T507K	24hr	ENSG00000007047.14	MARK4	-0.0601997	0.656162	0.919983	0.0362203
Q510K	24hr	ENSG00000007047.14	MARK4	-0.094899	0.505179	0.865834	0.0625653
T42A	24hr	ENSG00000007080.10	CCDC124	0.0818457	0.65976	0.921029	0.0357269
T52S	24hr	ENSG00000007080.10	CCDC124	0.0398316	0.837212	0.968219	0.0140262
E76K	24hr	ENSG00000007080.10	CCDC124	0.0777542	0.716966	0.93785	0.0278667
R138Q	24hr	ENSG00000007080.10	CCDC124	0.0258226	0.898193	0.981405	0.0081518
E139D	24hr	ENSG00000007080.10	CCDC124	0.000335433	0.998654	0.999676	0.000140583
Y279C	24hr	ENSG00000007080.10	CCDC124	-0.0231933	0.918061	0.985334	0.00641633
T468M	24hr	ENSG00000007080.10	CCDC124	-0.231737	0.22858	0.679007	0.168126
T507K	24hr	ENSG00000007080.10	CCDC124	0.306839	0.094146	0.456054	0.340984
Q510K	24hr	ENSG00000007080.10	CCDC124	0.100428	0.609321	0.904692	0.0434995
T42A	24hr	ENSG00000007168.12	PAFAH1B1	0.120241	0.275396	0.725224	0.139528
T52S	24hr	ENSG00000007168.12	PAFAH1B1	0.0639827	0.576729	0.893111	0.0490946
E76K	24hr	ENSG00000007168.12	PAFAH1B1	0.16021	0.202179	0.647592	0.188698
R138Q	24hr	ENSG00000007168.12	PAFAH1B1	0.107168	0.365776	0.793162	0.100638
E139D	24hr	ENSG00000007168.12	PAFAH1B1	0.200913	0.080548	0.419366	0.377407
Y279C	24hr	ENSG00000007168.12	PAFAH1B1	0.00401467	0.975896	0.995566	0.00192989
T468M	24hr	ENSG00000007168.12	PAFAH1B1	0.119755	0.277026	0.726456	0.13879
T507K	24hr	ENSG00000007168.12	PAFAH1B1	-0.116123	0.311779	0.755438	0.121801
Q510K	24hr	ENSG00000007168.12	PAFAH1B1	-0.0337769	0.775515	0.953821	0.0205332
T42A	24hr	ENSG00000007202.14	KIAA0100	0.118645	0.236527	0.687903	0.162473
T52S	24hr	ENSG00000007202.14	KIAA0100	0.159305	0.122186	0.520511	0.28357
E76K	24hr	ENSG00000007202.14	KIAA0100	-0.038233	0.747159	0.946665	0.0238039
R138Q	24hr	ENSG00000007202.14	KIAA0100	-0.0752459	0.498065	0.862604	0.0641884
E139D	24hr	ENSG00000007202.14	KIAA0100	-0.0543894	0.617006	0.907344	0.0422278
Y279C	24hr	ENSG00000007202.14	KIAA0100	-0.13638	0.272464	0.722473	0.141179
T468M	24hr	ENSG00000007202.14	KIAA0100	0.0593721	0.556731	0.886448	0.0523466
T507K	24hr	ENSG00000007202.14	KIAA0100	-0.213179	0.0443447	0.291178	0.535841
Q510K	24hr	ENSG00000007202.14	KIAA0100	0.0129697	0.90369	0.982617	0.00761552
T42A	24hr	ENSG00000007237.18	GAS7	-0.120399	0.50708	0.866501	0.0622311
T52S	24hr	ENSG00000007237.18	GAS7	0.144038	0.429826	0.830154	0.0808411
E76K	24hr	ENSG00000007237.18	GAS7	-0.022734	0.912849	0.984399	0.00682869
R138Q	24hr	ENSG00000007237.18	GAS7	0.112644	0.553505	0.885057	0.0530286
E139D	24hr	ENSG00000007237.18	GAS7	0.156123	0.400824	0.814262	0.0892361
Y279C	24hr	ENSG00000007237.18	GAS7	0.153418	0.46083	0.845975	0.0726424
T468M	24hr	ENSG00000007237.18	GAS7	0.105687	0.550536	0.884069	0.053514
T507K	24hr	ENSG00000007237.18	GAS7	-0.051224	0.778168	0.954468	0.0202387
Q510K	24hr	ENSG00000007237.18	GAS7	-0.082787	0.66511	0.922495	0.0350359
T42A	24hr	ENSG00000007255.10	TRAPPC6A	-0.114802	0.670505	0.924255	0.0342083
T52S	24hr	ENSG00000007255.10	TRAPPC6A	0.302698	0.267034	0.717623	0.144104
E76K	24hr	ENSG00000007255.10	TRAPPC6A	0.625864	0.0314231	0.229128	0.639922
R138Q	24hr	ENSG00000007255.10	TRAPPC6A	0.505839	0.0690833	0.383913	0.415767
E139D	24hr	ENSG00000007255.10	TRAPPC6A	-0.0530282	0.851181	0.971289	0.0126515
Y279C	24hr	ENSG00000007255.10	TRAPPC6A	0.093738	0.766627	0.951825	0.0214429
T468M	24hr	ENSG00000007255.10	TRAPPC6A	0.339402	0.19852	0.643166	0.191677
T507K	24hr	ENSG00000007255.10	TRAPPC6A	0.152235	0.569504	0.890832	0.0502044
Q510K	24hr	ENSG00000007255.10	TRAPPC6A	-0.0313682	0.911832	0.984251	0.00689426
T42A	24hr	ENSG00000007341.18	ST7L	0.019141	0.904819	0.982832	0.00752071
T52S	24hr	ENSG00000007341.18	ST7L	0.102057	0.532903	0.876803	0.0570977
E76K	24hr	ENSG00000007341.18	ST7L	0.152549	0.39756	0.812459	0.0901988
R138Q	24hr	ENSG00000007341.18	ST7L	0.109299	0.519873	0.871895	0.059536
E139D	24hr	ENSG00000007341.18	ST7L	0.0664313	0.691955	0.930183	0.0314316
Y279C	24hr	ENSG00000007341.18	ST7L	-0.0238138	0.90104	0.982117	0.0078368
T468M	24hr	ENSG00000007341.18	ST7L	-0.104124	0.520176	0.872009	0.0594792
T507K	24hr	ENSG00000007341.18	ST7L	-0.211394	0.202881	0.648504	0.188087
Q510K	24hr	ENSG00000007341.18	ST7L	-0.216537	0.213456	0.662077	0.179091
T42A	24hr	ENSG00000007372.21	PAX6	-0.114206	0.559755	0.887452	0.0518549
T52S	24hr	ENSG00000007372.21	PAX6	0.235292	0.229924	0.680497	0.167174
E76K	24hr	ENSG00000007372.21	PAX6	0.237294	0.272959	0.723055	0.140829
R138Q	24hr	ENSG00000007372.21	PAX6	0.108754	0.597796	0.900919	0.045314
E139D	24hr	ENSG00000007372.21	PAX6	0.154675	0.443018	0.836631	0.0774663
Y279C	24hr	ENSG00000007372.21	PAX6	0.252787	0.254707	0.705759	0.151343
T468M	24hr	ENSG00000007372.21	PAX6	0.114758	0.549305	0.883798	0.053647
T507K	24hr	ENSG00000007372.21	PAX6	0.17648	0.359461	0.789251	0.102785
Q510K	24hr	ENSG00000007372.21	PAX6	0.108845	0.590543	0.898128	0.0466619
T42A	24hr	ENSG00000007376.7	RPUSD1	0.143903	0.407454	0.817885	0.0873079
T52S	24hr	ENSG00000007376.7	RPUSD1	-0.208459	0.266837	0.717412	0.144231
E76K	24hr	ENSG00000007376.7	RPUSD1	-0.233388	0.272132	0.722253	0.141311
R138Q	24hr	ENSG00000007376.7	RPUSD1	0.0431636	0.819379	0.964321	0.0157786
E139D	24hr	ENSG00000007376.7	RPUSD1	0.0196655	0.915926	0.98486	0.00662551
Y279C	24hr	ENSG00000007376.7	RPUSD1	0.0315649	0.880019	0.977272	0.00998439
T468M	24hr	ENSG00000007376.7	RPUSD1	-0.135062	0.450082	0.840227	0.0756035
T507K	24hr	ENSG00000007376.7	RPUSD1	-0.0724677	0.686492	0.92869	0.0321293
Q510K	24hr	ENSG00000007376.7	RPUSD1	0.226667	0.211329	0.659334	0.180894
T42A	24hr	ENSG00000007384.15	RHBDF1	0.318952	0.205647	0.65206	0.185712
T52S	24hr	ENSG00000007384.15	RHBDF1	0.425939	0.10204	0.475586	0.322771
E76K	24hr	ENSG00000007384.15	RHBDF1	0.428153	0.130737	0.537718	0.269445
R138Q	24hr	ENSG00000007384.15	RHBDF1	0.727753	0.00721255	0.0694901	1.15808
E139D	24hr	ENSG00000007384.15	RHBDF1	0.154861	0.55617	0.886199	0.0524688
Y279C	24hr	ENSG00000007384.15	RHBDF1	0.345648	0.233697	0.684738	0.164475
T468M	24hr	ENSG00000007384.15	RHBDF1	0.45402	0.0742414	0.400191	0.397733
T507K	24hr	ENSG00000007384.15	RHBDF1	0.390591	0.126194	0.528771	0.276733
Q510K	24hr	ENSG00000007384.15	RHBDF1	-0.07606	0.771268	0.952747	0.0210226
T42A	24hr	ENSG00000007392.16	LUC7L	-0.0878324	0.472377	0.851406	0.0698635
T52S	24hr	ENSG00000007392.16	LUC7L	0.0252775	0.839283	0.968689	0.0138156
E76K	24hr	ENSG00000007392.16	LUC7L	-0.230444	0.114003	0.503531	0.297974
R138Q	24hr	ENSG00000007392.16	LUC7L	-0.0154766	0.905621	0.982889	0.00749538
E139D	24hr	ENSG00000007392.16	LUC7L	-0.128951	0.322586	0.763767	0.117039
Y279C	24hr	ENSG00000007392.16	LUC7L	-0.0449695	0.7566	0.949395	0.0225532
T468M	24hr	ENSG00000007392.16	LUC7L	-0.0932088	0.445647	0.83801	0.076751
T507K	24hr	ENSG00000007392.16	LUC7L	-0.123748	0.318941	0.760899	0.118673
Q510K	24hr	ENSG00000007392.16	LUC7L	0.0227661	0.857858	0.972829	0.0119633
T42A	24hr	ENSG00000007520.3	TSR3	0.0442123	0.797077	0.959037	0.0181648
T52S	24hr	ENSG00000007520.3	TSR3	0.0754861	0.670627	0.924255	0.0342083
E76K	24hr	ENSG00000007520.3	TSR3	-0.081813	0.686705	0.928709	0.0321205
R138Q	24hr	ENSG00000007520.3	TSR3	0.0474427	0.797946	0.959315	0.0180386
E139D	24hr	ENSG00000007520.3	TSR3	-0.0367285	0.841916	0.969237	0.0135698
Y279C	24hr	ENSG00000007520.3	TSR3	0.0421761	0.836509	0.968046	0.014104
T468M	24hr	ENSG00000007520.3	TSR3	0.0344095	0.84163	0.969192	0.0135903
T507K	24hr	ENSG00000007520.3	TSR3	-0.0267427	0.878705	0.977109	0.0100571
Q510K	24hr	ENSG00000007520.3	TSR3	-0.153459	0.410344	0.819557	0.0864206
T42A	24hr	ENSG00000007541.16	PIGQ	0.259366	0.264456	0.715532	0.145371
T52S	24hr	ENSG00000007541.16	PIGQ	0.405816	0.0868756	0.437265	0.359255
E76K	24hr	ENSG00000007541.16	PIGQ	0.695479	0.00572379	0.0565117	1.24786
R138Q	24hr	ENSG00000007541.16	PIGQ	0.421834	0.0841834	0.4296	0.366935
E139D	24hr	ENSG00000007541.16	PIGQ	0.400974	0.0959101	0.460476	0.336793
Y279C	24hr	ENSG00000007541.16	PIGQ	0.584243	0.0252128	0.194839	0.710324
T468M	24hr	ENSG00000007541.16	PIGQ	0.364073	0.114296	0.504142	0.297447
T507K	24hr	ENSG00000007541.16	PIGQ	0.379667	0.102144	0.475834	0.322544
Q510K	24hr	ENSG00000007541.16	PIGQ	0.0731625	0.767833	0.952054	0.0213386
T42A	24hr	ENSG00000007545.15	CRAMP1	-0.0401357	0.848146	0.970586	0.0129661
T52S	24hr	ENSG00000007545.15	CRAMP1	-0.0384093	0.859721	0.973192	0.0118015
E76K	24hr	ENSG00000007545.15	CRAMP1	0.107729	0.649614	0.917955	0.0371785
R138Q	24hr	ENSG00000007545.15	CRAMP1	-0.0790548	0.727956	0.940953	0.0264319
E139D	24hr	ENSG00000007545.15	CRAMP1	-0.111203	0.619123	0.908038	0.0418959
Y279C	24hr	ENSG00000007545.15	CRAMP1	0.0666693	0.786837	0.956301	0.0194054
T468M	24hr	ENSG00000007545.15	CRAMP1	0.0310142	0.881287	0.977592	0.00984258
T507K	24hr	ENSG00000007545.15	CRAMP1	0.0748936	0.719878	0.938725	0.0274617
Q510K	24hr	ENSG00000007545.15	CRAMP1	0.132006	0.543841	0.881449	0.0548028
T42A	24hr	ENSG00000007866.19	TEAD3	0.0787104	0.739472	0.944303	0.0248888
T52S	24hr	ENSG00000007866.19	TEAD3	0.12023	0.622156	0.909263	0.0413103
E76K	24hr	ENSG00000007866.19	TEAD3	0.32706	0.213752	0.662475	0.17883
R138Q	24hr	ENSG00000007866.19	TEAD3	0.507129	0.0375917	0.259806	0.585351
E139D	24hr	ENSG00000007866.19	TEAD3	0.322384	0.185939	0.626668	0.202963
Y279C	24hr	ENSG00000007866.19	TEAD3	-0.0497092	0.862385	0.973697	0.0115761
T468M	24hr	ENSG00000007866.19	TEAD3	0.0201992	0.932073	0.988299	0.00511156
T507K	24hr	ENSG00000007866.19	TEAD3	-0.276851	0.260035	0.711246	0.14798
Q510K	24hr	ENSG00000007866.19	TEAD3	-0.0976988	0.701192	0.932835	0.0301951
T42A	24hr	ENSG00000007923.15	DNAJC11	0.0689363	0.572918	0.891847	0.0497094
T52S	24hr	ENSG00000007923.15	DNAJC11	-0.0405534	0.752273	0.948077	0.0231564
E76K	24hr	ENSG00000007923.15	DNAJC11	-0.113501	0.435703	0.832811	0.0794533
R138Q	24hr	ENSG00000007923.15	DNAJC11	-0.02613	0.844812	0.969906	0.0132705
E139D	24hr	ENSG00000007923.15	DNAJC11	-0.110278	0.406074	0.817121	0.0877135
Y279C	24hr	ENSG00000007923.15	DNAJC11	-0.190855	0.211153	0.659179	0.180997
T468M	24hr	ENSG00000007923.15	DNAJC11	-0.150507	0.230805	0.681638	0.166446
T507K	24hr	ENSG00000007923.15	DNAJC11	0.00680584	0.956384	0.992362	0.00332976
Q510K	24hr	ENSG00000007923.15	DNAJC11	0.00502909	0.969206	0.994378	0.0024487
T42A	24hr	ENSG00000007944.14	MYLIP	0.0559706	0.811512	0.962256	0.0167094
T52S	24hr	ENSG00000007944.14	MYLIP	0.0824968	0.734064	0.942703	0.0256252
E76K	24hr	ENSG00000007944.14	MYLIP	-0.162737	0.56062	0.887684	0.0517417
R138Q	24hr	ENSG00000007944.14	MYLIP	0.0278135	0.912729	0.984383	0.00683591
E139D	24hr	ENSG00000007944.14	MYLIP	0.322647	0.184835	0.625142	0.204022
Y279C	24hr	ENSG00000007944.14	MYLIP	-0.0494614	0.861525	0.973536	0.011648
T468M	24hr	ENSG00000007944.14	MYLIP	-0.0907491	0.701912	0.933036	0.0301015
T507K	24hr	ENSG00000007944.14	MYLIP	-0.0190526	0.936306	0.989088	0.00476528
Q510K	24hr	ENSG00000007944.14	MYLIP	0.244026	0.318128	0.760243	0.119048
T42A	24hr	ENSG00000007968.6	E2F2	-0.0884149	0.684503	0.928242	0.0323389
T52S	24hr	ENSG00000007968.6	E2F2	-0.147623	0.517482	0.871045	0.0599595
E76K	24hr	ENSG00000007968.6	E2F2	-0.612734	0.0285807	0.214095	0.669393
R138Q	24hr	ENSG00000007968.6	E2F2	-0.133997	0.571783	0.891423	0.0499162
E139D	24hr	ENSG00000007968.6	E2F2	-0.342861	0.152133	0.576228	0.239405
Y279C	24hr	ENSG00000007968.6	E2F2	-0.545627	0.0578907	0.344598	0.462687
T468M	24hr	ENSG00000007968.6	E2F2	-0.207688	0.345141	0.779845	0.107992
T507K	24hr	ENSG00000007968.6	E2F2	0.012363	0.954524	0.991984	0.00349539
Q510K	24hr	ENSG00000007968.6	E2F2	-0.0498235	0.828758	0.96664	0.0147351
T42A	24hr	ENSG00000008018.8	PSMB1	0.045327	0.670739	0.924285	0.0341942
T52S	24hr	ENSG00000008018.8	PSMB1	0.035359	0.749533	0.947338	0.0234952
E76K	24hr	ENSG00000008018.8	PSMB1	-0.146157	0.252737	0.703795	0.152554
R138Q	24hr	ENSG00000008018.8	PSMB1	0.0124535	0.914235	0.984635	0.00672474
E139D	24hr	ENSG00000008018.8	PSMB1	0.0313268	0.782183	0.955224	0.0198948
Y279C	24hr	ENSG00000008018.8	PSMB1	0.00363442	0.977353	0.995807	0.00182478
T468M	24hr	ENSG00000008018.8	PSMB1	0.051377	0.629664	0.91179	0.0401053
T507K	24hr	ENSG00000008018.8	PSMB1	-0.0356073	0.743676	0.945604	0.0242906
Q510K	24hr	ENSG00000008018.8	PSMB1	-0.164295	0.159109	0.587434	0.231041
T42A	24hr	ENSG00000008083.13	JARID2	-0.0102639	0.917095	0.985107	0.00651655
T52S	24hr	ENSG00000008083.13	JARID2	0.0258526	0.798978	0.959438	0.017983
E76K	24hr	ENSG00000008083.13	JARID2	0.0401738	0.722107	0.939394	0.027152
R138Q	24hr	ENSG00000008083.13	JARID2	0.0114213	0.914108	0.984619	0.00673184
E139D	24hr	ENSG00000008083.13	JARID2	0.0141298	0.891879	0.980042	0.00875521
Y279C	24hr	ENSG00000008083.13	JARID2	-0.216681	0.0766672	0.407723	0.389635
T468M	24hr	ENSG00000008083.13	JARID2	0.0185564	0.850061	0.971045	0.0127606
T507K	24hr	ENSG00000008083.13	JARID2	-0.285798	0.00582351	0.0573973	1.24111
Q510K	24hr	ENSG00000008083.13	JARID2	-0.210388	0.0501341	0.315159	0.501471
T42A	24hr	ENSG00000008086.11	CDKL5	-0.186119	0.346652	0.780756	0.107484
T52S	24hr	ENSG00000008086.11	CDKL5	-0.0265414	0.895058	0.980747	0.0084429
E76K	24hr	ENSG00000008086.11	CDKL5	-0.196873	0.394302	0.810249	0.0913815
R138Q	24hr	ENSG00000008086.11	CDKL5	0.208539	0.305428	0.750162	0.124845
E139D	24hr	ENSG00000008086.11	CDKL5	0.0722274	0.721967	0.939394	0.027152
Y279C	24hr	ENSG00000008086.11	CDKL5	0.276008	0.211867	0.660035	0.180433
T468M	24hr	ENSG00000008086.11	CDKL5	0.182374	0.3385	0.774803	0.110809
T507K	24hr	ENSG00000008086.11	CDKL5	0.0469699	0.809501	0.961859	0.0168888
Q510K	24hr	ENSG00000008086.11	CDKL5	0.0609623	0.764027	0.951146	0.0217527
T42A	24hr	ENSG00000008130.15	NADK	0.049203	0.799231	0.959522	0.0179451
T52S	24hr	ENSG00000008130.15	NADK	0.0832051	0.676835	0.926011	0.0333837
E76K	24hr	ENSG00000008130.15	NADK	-0.139267	0.544938	0.88197	0.0545463
R138Q	24hr	ENSG00000008130.15	NADK	0.211064	0.301447	0.747391	0.126452
E139D	24hr	ENSG00000008130.15	NADK	0.355185	0.0728383	0.395879	0.402438
Y279C	24hr	ENSG00000008130.15	NADK	0.0885035	0.698568	0.932103	0.0305361
T468M	24hr	ENSG00000008130.15	NADK	0.0733901	0.703547	0.933475	0.0298974
T507K	24hr	ENSG00000008130.15	NADK	-0.0712026	0.718668	0.938565	0.0275356
Q510K	24hr	ENSG00000008130.15	NADK	0.0807977	0.691614	0.930091	0.0314744
T42A	24hr	ENSG00000008256.15	CYTH3	-0.235794	0.238668	0.690153	0.161055
T52S	24hr	ENSG00000008256.15	CYTH3	-0.0900886	0.658812	0.92065	0.0359055
E76K	24hr	ENSG00000008256.15	CYTH3	-0.180946	0.435327	0.832599	0.0795639
R138Q	24hr	ENSG00000008256.15	CYTH3	-0.228259	0.292246	0.739523	0.131048
E139D	24hr	ENSG00000008256.15	CYTH3	-0.0674117	0.745502	0.946243	0.0239972
Y279C	24hr	ENSG00000008256.15	CYTH3	0.0506337	0.826153	0.965897	0.0150691
T468M	24hr	ENSG00000008256.15	CYTH3	0.0129075	0.947096	0.990825	0.00400319
T507K	24hr	ENSG00000008256.15	CYTH3	-0.209628	0.297748	0.744209	0.128305
Q510K	24hr	ENSG00000008256.15	CYTH3	0.0680045	0.73919	0.944199	0.0249362
T42A	24hr	ENSG00000008277.14	ADAM22	0.116848	0.499055	0.862867	0.0640559
T52S	24hr	ENSG00000008277.14	ADAM22	0.237523	0.178338	0.616705	0.209923
E76K	24hr	ENSG00000008277.14	ADAM22	0.0624883	0.755143	0.948914	0.022773
R138Q	24hr	ENSG00000008277.14	ADAM22	0.112767	0.544033	0.881578	0.0547391
E139D	24hr	ENSG00000008277.14	ADAM22	-0.218613	0.252035	0.703099	0.152984
Y279C	24hr	ENSG00000008277.14	ADAM22	-0.16159	0.45116	0.840831	0.0752911
T468M	24hr	ENSG00000008277.14	ADAM22	0.0521192	0.764453	0.951294	0.0216852
T507K	24hr	ENSG00000008277.14	ADAM22	-0.145359	0.418502	0.824512	0.083803
Q510K	24hr	ENSG00000008277.14	ADAM22	0.00239259	0.989667	0.998062	0.000842383
T42A	24hr	ENSG00000008282.8	SYPL1	-0.0945081	0.53151	0.876273	0.0573607
T52S	24hr	ENSG00000008282.8	SYPL1	-0.120045	0.445091	0.837755	0.0768832
E76K	24hr	ENSG00000008282.8	SYPL1	0.0301482	0.86051	0.97336	0.0117266
R138Q	24hr	ENSG00000008282.8	SYPL1	0.0644522	0.685784	0.928555	0.0321922
E139D	24hr	ENSG00000008282.8	SYPL1	0.109384	0.481732	0.855648	0.0677051
Y279C	24hr	ENSG00000008282.8	SYPL1	-0.250683	0.179985	0.618996	0.208312
T468M	24hr	ENSG00000008282.8	SYPL1	-0.0663892	0.658566	0.920584	0.0359365
T507K	24hr	ENSG00000008282.8	SYPL1	-0.0599152	0.692959	0.930423	0.0313194
Q510K	24hr	ENSG00000008282.8	SYPL1	-0.162873	0.313536	0.756861	0.120984
T42A	24hr	ENSG00000008283.15	CYB561	-0.102339	0.648224	0.91751	0.037389
T52S	24hr	ENSG00000008283.15	CYB561	0.153891	0.499226	0.862994	0.0639922
E76K	24hr	ENSG00000008283.15	CYB561	0.132256	0.601036	0.901802	0.0448888
R138Q	24hr	ENSG00000008283.15	CYB561	-0.0105561	0.964956	0.993727	0.00273288
E139D	24hr	ENSG00000008283.15	CYB561	0.0966536	0.678888	0.926583	0.0331155
Y279C	24hr	ENSG00000008283.15	CYB561	0.0708986	0.787295	0.956389	0.0193653
T468M	24hr	ENSG00000008283.15	CYB561	0.108218	0.624082	0.909733	0.0410859
T507K	24hr	ENSG00000008283.15	CYB561	0.115567	0.604195	0.90292	0.0443509
Q510K	24hr	ENSG00000008283.15	CYB561	-0.00916716	0.968964	0.99437	0.00245217
T42A	24hr	ENSG00000008294.20	SPAG9	0.0575637	0.492076	0.860246	0.0653775
T52S	24hr	ENSG00000008294.20	SPAG9	-0.0543296	0.537903	0.878995	0.0560135
E76K	24hr	ENSG00000008294.20	SPAG9	0.0672063	0.486251	0.857777	0.0666255
R138Q	24hr	ENSG00000008294.20	SPAG9	-0.0026598	0.976714	0.995758	0.00184622
E139D	24hr	ENSG00000008294.20	SPAG9	0.0771389	0.383055	0.803881	0.094808
Y279C	24hr	ENSG00000008294.20	SPAG9	0.0228833	0.819396	0.964321	0.0157786
T468M	24hr	ENSG00000008294.20	SPAG9	-0.0314837	0.710255	0.935622	0.0288997
T507K	24hr	ENSG00000008294.20	SPAG9	0.03476	0.682294	0.927646	0.0326177
Q510K	24hr	ENSG00000008294.20	SPAG9	0.149453	0.0870248	0.437673	0.35885
T42A	24hr	ENSG00000008311.14	AASS	-0.00384048	0.985875	0.997252	0.00119489
T52S	24hr	ENSG00000008311.14	AASS	0.0251918	0.910272	0.983903	0.00704753
E76K	24hr	ENSG00000008311.14	AASS	0.0421398	0.865401	0.974322	0.0112974
R138Q	24hr	ENSG00000008311.14	AASS	0.159448	0.487544	0.858194	0.0664143
E139D	24hr	ENSG00000008311.14	AASS	-0.0976727	0.672228	0.924761	0.0339703
Y279C	24hr	ENSG00000008311.14	AASS	-0.0502429	0.84654	0.970282	0.0131019
T468M	24hr	ENSG00000008311.14	AASS	-0.0332338	0.878233	0.977038	0.0100883
T507K	24hr	ENSG00000008311.14	AASS	-0.465201	0.0413063	0.277421	0.55686
Q510K	24hr	ENSG00000008311.14	AASS	-9.24482e-05	0.999677	0.999929	3.09996e-05
T42A	24hr	ENSG00000008324.11	SS18L2	0.0319419	0.869197	0.975114	0.0109447
T52S	24hr	ENSG00000008324.11	SS18L2	0.143297	0.469628	0.850239	0.0704588
E76K	24hr	ENSG00000008324.11	SS18L2	0.39654	0.0608261	0.355366	0.449324
R138Q	24hr	ENSG00000008324.11	SS18L2	0.0828539	0.688941	0.92927	0.0318583
E139D	24hr	ENSG00000008324.11	SS18L2	-0.236142	0.264808	0.715853	0.145176
Y279C	24hr	ENSG00000008324.11	SS18L2	-0.0696299	0.767081	0.951953	0.0213845
T468M	24hr	ENSG00000008324.11	SS18L2	0.00706284	0.970932	0.994631	0.0023379
T507K	24hr	ENSG00000008324.11	SS18L2	-0.164666	0.409149	0.818832	0.0868051
Q510K	24hr	ENSG00000008324.11	SS18L2	0.139171	0.490996	0.859662	0.0656723
T42A	24hr	ENSG00000008382.15	MPND	-0.2239	0.340184	0.776111	0.110076
T52S	24hr	ENSG00000008382.15	MPND	0.264411	0.2733	0.723334	0.140661
E76K	24hr	ENSG00000008382.15	MPND	-0.161445	0.557319	0.886602	0.0522711
R138Q	24hr	ENSG00000008382.15	MPND	0.316898	0.204063	0.650184	0.186964
E139D	24hr	ENSG00000008382.15	MPND	0.0760199	0.758517	0.949804	0.022366
Y279C	24hr	ENSG00000008382.15	MPND	0.0660521	0.811407	0.962256	0.0167094
T468M	24hr	ENSG00000008382.15	MPND	0.229849	0.326765	0.76701	0.115199
T507K	24hr	ENSG00000008382.15	MPND	-0.0280307	0.905791	0.982921	0.00748156
Q510K	24hr	ENSG00000008382.15	MPND	-0.0811365	0.743445	0.94549	0.0243429
T42A	24hr	ENSG00000008394.12	MGST1	0.0644274	0.738691	0.944069	0.0249964
T52S	24hr	ENSG00000008394.12	MGST1	-0.284343	0.171029	0.60632	0.217298
E76K	24hr	ENSG00000008394.12	MGST1	-0.15692	0.496711	0.862081	0.064452
R138Q	24hr	ENSG00000008394.12	MGST1	-0.442238	0.0472876	0.303802	0.517409
E139D	24hr	ENSG00000008394.12	MGST1	-0.095085	0.648813	0.917653	0.0373216
Y279C	24hr	ENSG00000008394.12	MGST1	-0.204605	0.393053	0.809487	0.0917904
T468M	24hr	ENSG00000008394.12	MGST1	-0.0949085	0.628086	0.91118	0.0403958
T507K	24hr	ENSG00000008394.12	MGST1	-0.0815096	0.680601	0.927084	0.0328807
Q510K	24hr	ENSG00000008394.12	MGST1	-0.149162	0.475799	0.852907	0.0690984
T42A	24hr	ENSG00000008405.11	CRY1	0.0108837	0.951521	0.991572	0.00367553
T52S	24hr	ENSG00000008405.11	CRY1	0.0986452	0.591199	0.89842	0.0465208
E76K	24hr	ENSG00000008405.11	CRY1	0.187477	0.352852	0.78498	0.105141
R138Q	24hr	ENSG00000008405.11	CRY1	-0.173648	0.380987	0.802656	0.0954706
E139D	24hr	ENSG00000008405.11	CRY1	0.283706	0.123459	0.523283	0.281263
Y279C	24hr	ENSG00000008405.11	CRY1	0.113438	0.588047	0.897324	0.0470507
T468M	24hr	ENSG00000008405.11	CRY1	0.233472	0.183804	0.623918	0.204872
T507K	24hr	ENSG00000008405.11	CRY1	0.0127552	0.943884	0.990332	0.00421926
Q510K	24hr	ENSG00000008405.11	CRY1	0.352382	0.0530981	0.326618	0.48596
T42A	24hr	ENSG00000008441.16	NFIX	-0.068976	0.632756	0.912641	0.0397
T52S	24hr	ENSG00000008441.16	NFIX	-0.0391255	0.793319	0.957864	0.018696
E76K	24hr	ENSG00000008441.16	NFIX	0.211442	0.186987	0.627877	0.202126
R138Q	24hr	ENSG00000008441.16	NFIX	0.081465	0.594145	0.899497	0.0460001
E139D	24hr	ENSG00000008441.16	NFIX	-0.0361281	0.813234	0.962729	0.0164959
Y279C	24hr	ENSG00000008441.16	NFIX	-0.0616831	0.721145	0.939141	0.0272693
T468M	24hr	ENSG00000008441.16	NFIX	-0.206456	0.160235	0.589245	0.229704
T507K	24hr	ENSG00000008441.16	NFIX	0.0463165	0.747836	0.946879	0.0237054
Q510K	24hr	ENSG00000008441.16	NFIX	0.017068	0.910182	0.983873	0.00706087
T42A	24hr	ENSG00000008513.14	ST3GAL1	0.41869	0.0446396	0.292451	0.533947
T52S	24hr	ENSG00000008513.14	ST3GAL1	0.141244	0.514043	0.869671	0.0606449
E76K	24hr	ENSG00000008513.14	ST3GAL1	0.258408	0.276697	0.72609	0.139009
R138Q	24hr	ENSG00000008513.14	ST3GAL1	0.199991	0.37208	0.797169	0.0984498
E139D	24hr	ENSG00000008513.14	ST3GAL1	0.285942	0.193172	0.636284	0.196349
Y279C	24hr	ENSG00000008513.14	ST3GAL1	0.624291	0.00804385	0.0765108	1.11628
T468M	24hr	ENSG00000008513.14	ST3GAL1	0.380225	0.0686271	0.382274	0.417625
T507K	24hr	ENSG00000008513.14	ST3GAL1	0.243069	0.25024	0.701477	0.153987
Q510K	24hr	ENSG00000008513.14	ST3GAL1	0.344027	0.115024	0.505709	0.296099
T42A	24hr	ENSG00000008517.16	IL32	-0.0327918	0.889481	0.979586	0.00895754
T52S	24hr	ENSG00000008517.16	IL32	-0.0302416	0.901434	0.982153	0.00782069
E76K	24hr	ENSG00000008517.16	IL32	0.159105	0.558172	0.886828	0.0521607
R138Q	24hr	ENSG00000008517.16	IL32	0.00188904	0.994087	0.998987	0.000440157
E139D	24hr	ENSG00000008517.16	IL32	-0.145434	0.562074	0.888177	0.0515003
Y279C	24hr	ENSG00000008517.16	IL32	0.37409	0.174516	0.611378	0.213691
T468M	24hr	ENSG00000008517.16	IL32	-0.0954566	0.685591	0.928555	0.0321922
T507K	24hr	ENSG00000008517.16	IL32	-0.00522937	0.982593	0.99658	0.001488
Q510K	24hr	ENSG00000008517.16	IL32	-0.0485213	0.845403	0.97003	0.013215
T42A	24hr	ENSG00000008710.19	PKD1	0.0992034	0.551412	0.884314	0.0533933
T52S	24hr	ENSG00000008710.19	PKD1	0.20495	0.228218	0.678661	0.168347
E76K	24hr	ENSG00000008710.19	PKD1	0.198186	0.292897	0.740075	0.130724
R138Q	24hr	ENSG00000008710.19	PKD1	0.554035	0.00104135	0.0114649	1.94063		1.94063
E139D	24hr	ENSG00000008710.19	PKD1	0.309303	0.0708926	0.389861	0.409091
Y279C	24hr	ENSG00000008710.19	PKD1	0.346418	0.0671242	0.377441	0.423151
T468M	24hr	ENSG00000008710.19	PKD1	0.173352	0.293638	0.740602	0.130415
T507K	24hr	ENSG00000008710.19	PKD1	0.256321	0.120824	0.517787	0.285849
Q510K	24hr	ENSG00000008710.19	PKD1	-0.0436042	0.80775	0.961462	0.0170679
T42A	24hr	ENSG00000008735.13	MAPK8IP2	-0.40964	0.0209096	0.168604	0.773133
T52S	24hr	ENSG00000008735.13	MAPK8IP2	-0.356392	0.0525325	0.324554	0.488713
E76K	24hr	ENSG00000008735.13	MAPK8IP2	-0.062479	0.751596	0.947988	0.0231972
R138Q	24hr	ENSG00000008735.13	MAPK8IP2	-0.0913617	0.620413	0.908451	0.0416986
E139D	24hr	ENSG00000008735.13	MAPK8IP2	-0.19408	0.291123	0.738663	0.131553
Y279C	24hr	ENSG00000008735.13	MAPK8IP2	-0.281902	0.184551	0.624909	0.204183
T468M	24hr	ENSG00000008735.13	MAPK8IP2	-0.106714	0.53151	0.876273	0.0573607
T507K	24hr	ENSG00000008735.13	MAPK8IP2	-0.0975543	0.571157	0.891227	0.0500115
Q510K	24hr	ENSG00000008735.13	MAPK8IP2	-0.0345015	0.847551	0.970513	0.0129986
T42A	24hr	ENSG00000008838.19	MED24	0.144063	0.318766	0.760794	0.118733
T52S	24hr	ENSG00000008838.19	MED24	-0.0189286	0.901528	0.982169	0.00781384
E76K	24hr	ENSG00000008838.19	MED24	0.229309	0.161891	0.592264	0.227485
R138Q	24hr	ENSG00000008838.19	MED24	0.0773078	0.622477	0.909288	0.0412985
E139D	24hr	ENSG00000008838.19	MED24	-0.107736	0.496962	0.862249	0.0643674
Y279C	24hr	ENSG00000008838.19	MED24	0.130543	0.446483	0.838431	0.0765325
T468M	24hr	ENSG00000008838.19	MED24	-0.00772111	0.958139	0.992536	0.00325391
T507K	24hr	ENSG00000008838.19	MED24	-0.0395984	0.790747	0.957222	0.0189874
Q510K	24hr	ENSG00000008838.19	MED24	0.00095352	0.995119	0.999101	0.000390651
T42A	24hr	ENSG00000008869.11	HEATR5B	0.0685161	0.684846	0.928341	0.0322923
T52S	24hr	ENSG00000008869.11	HEATR5B	-0.0478344	0.787565	0.956418	0.0193522
E76K	24hr	ENSG00000008869.11	HEATR5B	-0.0949538	0.635668	0.913509	0.0392872
R138Q	24hr	ENSG00000008869.11	HEATR5B	0.024804	0.89222	0.980119	0.008721
E139D	24hr	ENSG00000008869.11	HEATR5B	0.0292538	0.870777	0.97545	0.0107951
Y279C	24hr	ENSG00000008869.11	HEATR5B	0.0382572	0.84945	0.970926	0.0128137
T468M	24hr	ENSG00000008869.11	HEATR5B	0.140997	0.400241	0.813969	0.0893921
T507K	24hr	ENSG00000008869.11	HEATR5B	0.140124	0.408022	0.818177	0.0871527
Q510K	24hr	ENSG00000008869.11	HEATR5B	0.0934864	0.599194	0.901354	0.0451045
T42A	24hr	ENSG00000008952.16	SEC62	-0.159657	0.164503	0.596306	0.224531
T52S	24hr	ENSG00000008952.16	SEC62	0.108096	0.346519	0.780652	0.107543
E76K	24hr	ENSG00000008952.16	SEC62	-0.226869	0.0945483	0.45713	0.33996
R138Q	24hr	ENSG00000008952.16	SEC62	-0.27717	0.0289985	0.216313	0.664918
E139D	24hr	ENSG00000008952.16	SEC62	-0.0771153	0.521738	0.872611	0.0591791
Y279C	24hr	ENSG00000008952.16	SEC62	0.233471	0.0694469	0.385088	0.41444
T468M	24hr	ENSG00000008952.16	SEC62	-0.16455	0.151464	0.57513	0.240234
T507K	24hr	ENSG00000008952.16	SEC62	-0.099449	0.386892	0.805953	0.0936905
Q510K	24hr	ENSG00000008952.16	SEC62	-0.155786	0.201336	0.646612	0.189356
T42A	24hr	ENSG00000008988.9	RPS20	0.0846881	0.38596	0.805473	0.0939489
T52S	24hr	ENSG00000008988.9	RPS20	0.230814	0.0200407	0.16329	0.78704
E76K	24hr	ENSG00000008988.9	RPS20	-0.0555297	0.630598	0.912048	0.0399822
R138Q	24hr	ENSG00000008988.9	RPS20	0.000729582	0.994536	0.99907	0.000404197
E139D	24hr	ENSG00000008988.9	RPS20	0.200027	0.0488826	0.310308	0.508208
Y279C	24hr	ENSG00000008988.9	RPS20	0.0145305	0.90179	0.982234	0.00778521
T468M	24hr	ENSG00000008988.9	RPS20	0.213792	0.0260079	0.199431	0.700208
T507K	24hr	ENSG00000008988.9	RPS20	0.203445	0.0360254	0.252165	0.598315
Q510K	24hr	ENSG00000008988.9	RPS20	0.12579	0.220779	0.670273	0.173748
T42A	24hr	ENSG00000009307.15	CSDE1	-0.0572634	0.373042	0.797632	0.0981976
T52S	24hr	ENSG00000009307.15	CSDE1	-0.0849527	0.205021	0.651226	0.186268
E76K	24hr	ENSG00000009307.15	CSDE1	-0.107776	0.153162	0.578055	0.238031
R138Q	24hr	ENSG00000009307.15	CSDE1	-0.128252	0.0684503	0.381755	0.418215
E139D	24hr	ENSG00000009307.15	CSDE1	-0.0399679	0.557362	0.886603	0.0522707
Y279C	24hr	ENSG00000009307.15	CSDE1	0.0883885	0.237644	0.689006	0.161777
T468M	24hr	ENSG00000009307.15	CSDE1	-0.0968632	0.134008	0.543824	0.264542
T507K	24hr	ENSG00000009307.15	CSDE1	-0.104595	0.109951	0.494263	0.306042
Q510K	24hr	ENSG00000009307.15	CSDE1	-0.121716	0.0773111	0.40971	0.387524
T42A	24hr	ENSG00000009335.17	UBE3C	-0.0110554	0.890972	0.979874	0.00882988
T52S	24hr	ENSG00000009335.17	UBE3C	-0.0540515	0.519821	0.871871	0.0595479
E76K	24hr	ENSG00000009335.17	UBE3C	-0.0610966	0.516174	0.870437	0.0602628
R138Q	24hr	ENSG00000009335.17	UBE3C	0.0807121	0.34592	0.780395	0.107686
E139D	24hr	ENSG00000009335.17	UBE3C	0.0419433	0.620119	0.908387	0.041729
Y279C	24hr	ENSG00000009335.17	UBE3C	-0.0396607	0.681365	0.927353	0.0327551
T468M	24hr	ENSG00000009335.17	UBE3C	0.0142037	0.859613	0.973173	0.0118097
T507K	24hr	ENSG00000009335.17	UBE3C	0.0234331	0.772659	0.953209	0.0208119
Q510K	24hr	ENSG00000009335.17	UBE3C	-0.0590688	0.490837	0.859557	0.0657254
T42A	24hr	ENSG00000009413.15	REV3L	-0.0674492	0.455713	0.843297	0.0740194
T52S	24hr	ENSG00000009413.15	REV3L	0.0333801	0.717278	0.937986	0.0278036
E76K	24hr	ENSG00000009413.15	REV3L	0.0280871	0.784585	0.955871	0.0196008
R138Q	24hr	ENSG00000009413.15	REV3L	0.0722635	0.448027	0.839187	0.0761413
E139D	24hr	ENSG00000009413.15	REV3L	0.0251881	0.789015	0.956821	0.0191693
Y279C	24hr	ENSG00000009413.15	REV3L	0.026326	0.804053	0.960564	0.0174739
T468M	24hr	ENSG00000009413.15	REV3L	-0.0825272	0.361142	0.790321	0.102197
T507K	24hr	ENSG00000009413.15	REV3L	-0.051456	0.571734	0.891413	0.0499213
Q510K	24hr	ENSG00000009413.15	REV3L	-0.0267732	0.777684	0.954309	0.0203108
T42A	24hr	ENSG00000009709.11	PAX7	0.0964738	0.636691	0.913832	0.0391336
T52S	24hr	ENSG00000009709.11	PAX7	-0.121213	0.572571	0.891797	0.0497341
E76K	24hr	ENSG00000009709.11	PAX7	-0.0426255	0.858565	0.972986	0.0118935
R138Q	24hr	ENSG00000009709.11	PAX7	0.127411	0.560827	0.887803	0.0516834
E139D	24hr	ENSG00000009709.11	PAX7	-0.041783	0.848468	0.970709	0.0129109
Y279C	24hr	ENSG00000009709.11	PAX7	-0.0381023	0.876845	0.976795	0.0101965
T468M	24hr	ENSG00000009709.11	PAX7	-0.0473593	0.818188	0.963988	0.0159284
T507K	24hr	ENSG00000009709.11	PAX7	0.0086167	0.96691	0.994047	0.00259302
Q510K	24hr	ENSG00000009709.11	PAX7	0.148365	0.489032	0.858713	0.066152
T42A	24hr	ENSG00000009780.15	FAM76A	-0.0286234	0.898618	0.98147	0.00812278
T52S	24hr	ENSG00000009780.15	FAM76A	0.0736054	0.749299	0.947284	0.0235196
E76K	24hr	ENSG00000009780.15	FAM76A	0.0386101	0.880486	0.977382	0.00993566
R138Q	24hr	ENSG00000009780.15	FAM76A	0.172603	0.466612	0.848634	0.0712797
E139D	24hr	ENSG00000009780.15	FAM76A	0.0049677	0.983198	0.996788	0.00139736
Y279C	24hr	ENSG00000009780.15	FAM76A	0.0642589	0.807904	0.961462	0.0170679
T468M	24hr	ENSG00000009780.15	FAM76A	0.108106	0.626666	0.910757	0.0405972
T507K	24hr	ENSG00000009780.15	FAM76A	0.35093	0.113829	0.503123	0.298325
Q510K	24hr	ENSG00000009780.15	FAM76A	0.299475	0.19437	0.637631	0.19543
T42A	24hr	ENSG00000009830.11	POMT2	0.372112	0.0706789	0.389214	0.409812
T52S	24hr	ENSG00000009830.11	POMT2	0.263369	0.217591	0.666528	0.176182
E76K	24hr	ENSG00000009830.11	POMT2	0.262393	0.26472	0.715782	0.145219
R138Q	24hr	ENSG00000009830.11	POMT2	0.00670682	0.976467	0.995712	0.00186608
E139D	24hr	ENSG00000009830.11	POMT2	0.000296253	0.998941	0.99978	9.56426e-05
Y279C	24hr	ENSG00000009830.11	POMT2	0.237519	0.328592	0.768244	0.114501
T468M	24hr	ENSG00000009830.11	POMT2	-0.169122	0.429725	0.830082	0.0808789
T507K	24hr	ENSG00000009830.11	POMT2	0.30677	0.140599	0.556115	0.254835
Q510K	24hr	ENSG00000009830.11	POMT2	0.0259117	0.907328	0.983203	0.00735677
T42A	24hr	ENSG00000009844.15	VTA1	-0.276529	0.0723532	0.394395	0.404068
T52S	24hr	ENSG00000009844.15	VTA1	-0.0250462	0.871298	0.975476	0.0107833
E76K	24hr	ENSG00000009844.15	VTA1	0.0261224	0.878727	0.977109	0.0100571
R138Q	24hr	ENSG00000009844.15	VTA1	-0.128819	0.430815	0.830531	0.0806441
E139D	24hr	ENSG00000009844.15	VTA1	-0.198937	0.219794	0.669191	0.17445
Y279C	24hr	ENSG00000009844.15	VTA1	-0.0808906	0.653314	0.919163	0.0366074
T468M	24hr	ENSG00000009844.15	VTA1	0.017816	0.904311	0.98276	0.00755245
T507K	24hr	ENSG00000009844.15	VTA1	0.0513109	0.730869	0.941641	0.0261146
Q510K	24hr	ENSG00000009844.15	VTA1	-0.106309	0.505699	0.86606	0.062452
T42A	24hr	ENSG00000009950.15	MLXIPL	0.111322	0.598784	0.901174	0.0451913
T52S	24hr	ENSG00000009950.15	MLXIPL	-0.13452	0.545713	0.882308	0.0543798
E76K	24hr	ENSG00000009950.15	MLXIPL	-0.333516	0.196906	0.640986	0.193152
R138Q	24hr	ENSG00000009950.15	MLXIPL	0.19321	0.390137	0.807917	0.092633
E139D	24hr	ENSG00000009950.15	MLXIPL	-0.37418	0.110381	0.495339	0.305098
Y279C	24hr	ENSG00000009950.15	MLXIPL	-0.258921	0.326119	0.766451	0.115515
T468M	24hr	ENSG00000009950.15	MLXIPL	0.0873596	0.679745	0.926806	0.033011
T507K	24hr	ENSG00000009950.15	MLXIPL	-0.161198	0.459877	0.845593	0.0728387
Q510K	24hr	ENSG00000009950.15	MLXIPL	-0.0851397	0.70627	0.934373	0.0294797
T42A	24hr	ENSG00000009954.10	BAZ1B	-0.00744968	0.92108	0.986043	0.00610398
T52S	24hr	ENSG00000009954.10	BAZ1B	0.0149506	0.847448	0.970502	0.0130034
E76K	24hr	ENSG00000009954.10	BAZ1B	0.0200156	0.817386	0.963744	0.0160385
R138Q	24hr	ENSG00000009954.10	BAZ1B	-0.0830317	0.312523	0.755974	0.121493
E139D	24hr	ENSG00000009954.10	BAZ1B	0.0077127	0.922789	0.986537	0.00588668
Y279C	24hr	ENSG00000009954.10	BAZ1B	0.092148	0.295194	0.742044	0.12957
T468M	24hr	ENSG00000009954.10	BAZ1B	-0.0631363	0.404637	0.816471	0.0880593
T507K	24hr	ENSG00000009954.10	BAZ1B	0.147396	0.0478115	0.306003	0.514274
Q510K	24hr	ENSG00000009954.10	BAZ1B	0.0892757	0.255005	0.706118	0.151123
T42A	24hr	ENSG00000010017.12	RANBP9	0.0764098	0.561432	0.887993	0.0515905
T52S	24hr	ENSG00000010017.12	RANBP9	-0.0130403	0.924591	0.986723	0.00580468
E76K	24hr	ENSG00000010017.12	RANBP9	-0.110512	0.481408	0.855537	0.0677611
R138Q	24hr	ENSG00000010017.12	RANBP9	0.0538729	0.704904	0.934032	0.0296383
E139D	24hr	ENSG00000010017.12	RANBP9	0.212985	0.120197	0.51655	0.286888
Y279C	24hr	ENSG00000010017.12	RANBP9	-0.0835358	0.602717	0.902412	0.0445951
T468M	24hr	ENSG00000010017.12	RANBP9	0.0962705	0.464051	0.847395	0.0719139
T507K	24hr	ENSG00000010017.12	RANBP9	-0.0545928	0.686787	0.928751	0.0321008
Q510K	24hr	ENSG00000010017.12	RANBP9	-0.0558456	0.692891	0.930423	0.0313194
T42A	24hr	ENSG00000010030.13	ETV7	0.0500968	0.840133	0.968845	0.0137458
T52S	24hr	ENSG00000010030.13	ETV7	0.247064	0.341128	0.776897	0.109637
E76K	24hr	ENSG00000010030.13	ETV7	0.170422	0.554285	0.885351	0.0528845
R138Q	24hr	ENSG00000010030.13	ETV7	-0.33176	0.223732	0.673706	0.171529
E139D	24hr	ENSG00000010030.13	ETV7	-0.049064	0.854115	0.972047	0.0123126
Y279C	24hr	ENSG00000010030.13	ETV7	0.399505	0.166835	0.599809	0.221987
T468M	24hr	ENSG00000010030.13	ETV7	-0.244065	0.325255	0.765925	0.115814
T507K	24hr	ENSG00000010030.13	ETV7	0.152919	0.549033	0.883696	0.0536971
Q510K	24hr	ENSG00000010030.13	ETV7	1.02581	0.000163386	0.00187948	2.72596		2.72596
T42A	24hr	ENSG00000010072.15	SPRTN	-0.2026	0.281489	0.730369	0.136458
T52S	24hr	ENSG00000010072.15	SPRTN	-0.212722	0.277941	0.727247	0.138318
E76K	24hr	ENSG00000010072.15	SPRTN	-0.252687	0.256575	0.707794	0.150093
R138Q	24hr	ENSG00000010072.15	SPRTN	-0.0549729	0.783787	0.955598	0.0197248
E139D	24hr	ENSG00000010072.15	SPRTN	-0.398464	0.0536402	0.328598	0.483335
Y279C	24hr	ENSG00000010072.15	SPRTN	-0.257984	0.262785	0.714041	0.146277
T468M	24hr	ENSG00000010072.15	SPRTN	-0.247033	0.191243	0.6336	0.198185
T507K	24hr	ENSG00000010072.15	SPRTN	-0.299182	0.120177	0.516533	0.286902
Q510K	24hr	ENSG00000010072.15	SPRTN	-0.238231	0.23662	0.687949	0.162444
T42A	24hr	ENSG00000010165.19	METTL13	0.0663811	0.746263	0.946462	0.0238967
T52S	24hr	ENSG00000010165.19	METTL13	0.198048	0.345837	0.780342	0.107715
E76K	24hr	ENSG00000010165.19	METTL13	-0.241982	0.331364	0.769989	0.113516
R138Q	24hr	ENSG00000010165.19	METTL13	-0.352672	0.132516	0.541031	0.266778
E139D	24hr	ENSG00000010165.19	METTL13	-0.299621	0.188578	0.630162	0.200548
Y279C	24hr	ENSG00000010165.19	METTL13	0.113401	0.63973	0.914768	0.038689
T468M	24hr	ENSG00000010165.19	METTL13	-0.120257	0.56451	0.889046	0.0510756
T507K	24hr	ENSG00000010165.19	METTL13	-0.0796175	0.70477	0.933959	0.0296722
Q510K	24hr	ENSG00000010165.19	METTL13	0.173201	0.420135	0.825387	0.0833426
T42A	24hr	ENSG00000010219.13	DYRK4	-0.193284	0.401506	0.814681	0.0890127
T52S	24hr	ENSG00000010219.13	DYRK4	0.153118	0.514487	0.869769	0.0605961
E76K	24hr	ENSG00000010219.13	DYRK4	-0.0685362	0.797577	0.959164	0.0181071
R138Q	24hr	ENSG00000010219.13	DYRK4	-0.186755	0.457274	0.84431	0.0734982
E139D	24hr	ENSG00000010219.13	DYRK4	-0.00103581	0.996597	0.999366	0.000275608
Y279C	24hr	ENSG00000010219.13	DYRK4	0.105961	0.693396	0.930515	0.0312765
T468M	24hr	ENSG00000010219.13	DYRK4	-0.14545	0.527381	0.87459	0.0581954
T507K	24hr	ENSG00000010219.13	DYRK4	-0.0737126	0.750685	0.947727	0.0233169
Q510K	24hr	ENSG00000010219.13	DYRK4	0.0383356	0.873754	0.975971	0.0105633
T42A	24hr	ENSG00000010244.18	ZNF207	-0.00412216	0.965347	0.993824	0.00269066
T52S	24hr	ENSG00000010244.18	ZNF207	0.0193693	0.843282	0.969513	0.0134464
E76K	24hr	ENSG00000010244.18	ZNF207	0.12199	0.255587	0.70671	0.150759
R138Q	24hr	ENSG00000010244.18	ZNF207	-0.084947	0.412596	0.820853	0.0857346
E139D	24hr	ENSG00000010244.18	ZNF207	0.104836	0.288921	0.736741	0.132685
Y279C	24hr	ENSG00000010244.18	ZNF207	-0.027408	0.809472	0.961859	0.0168888
T468M	24hr	ENSG00000010244.18	ZNF207	0.0620011	0.509578	0.867573	0.0616942
T507K	24hr	ENSG00000010244.18	ZNF207	0.149817	0.110813	0.496365	0.304199
Q510K	24hr	ENSG00000010244.18	ZNF207	0.0614073	0.536458	0.878477	0.0562694
T42A	24hr	ENSG00000010256.10	UQCRC1	-0.171713	0.22956	0.680114	0.167418
T52S	24hr	ENSG00000010256.10	UQCRC1	-0.0695931	0.634526	0.913226	0.0394219
E76K	24hr	ENSG00000010256.10	UQCRC1	-0.079217	0.62908	0.911607	0.0401922
R138Q	24hr	ENSG00000010256.10	UQCRC1	-0.124259	0.41894	0.824779	0.0836626
E139D	24hr	ENSG00000010256.10	UQCRC1	-0.0915255	0.541734	0.880675	0.0551842
Y279C	24hr	ENSG00000010256.10	UQCRC1	0.0118296	0.943396	0.990246	0.00425697
T468M	24hr	ENSG00000010256.10	UQCRC1	-0.0892421	0.527146	0.874482	0.0582491
T507K	24hr	ENSG00000010256.10	UQCRC1	-0.00762057	0.956922	0.992403	0.00331173
Q510K	24hr	ENSG00000010256.10	UQCRC1	-0.0806646	0.590388	0.89807	0.0466898
T42A	24hr	ENSG00000010270.13	STARD3NL	0.451168	0.0651294	0.370522	0.431186
T52S	24hr	ENSG00000010270.13	STARD3NL	0.412096	0.102157	0.475871	0.32251
E76K	24hr	ENSG00000010270.13	STARD3NL	0.339946	0.220687	0.67019	0.173802
R138Q	24hr	ENSG00000010270.13	STARD3NL	0.333151	0.202909	0.648564	0.188047
E139D	24hr	ENSG00000010270.13	STARD3NL	0.245405	0.343708	0.778912	0.108512
Y279C	24hr	ENSG00000010270.13	STARD3NL	0.551694	0.0478562	0.306161	0.51405
T468M	24hr	ENSG00000010270.13	STARD3NL	0.477929	0.050612	0.31683	0.499174
T507K	24hr	ENSG00000010270.13	STARD3NL	0.424826	0.0852221	0.432508	0.364006
Q510K	24hr	ENSG00000010270.13	STARD3NL	0.395889	0.122895	0.522	0.28233
T42A	24hr	ENSG00000010278.12	CD9	-0.228585	0.210227	0.658128	0.181689
T52S	24hr	ENSG00000010278.12	CD9	-0.183337	0.333213	0.770865	0.113022
E76K	24hr	ENSG00000010278.12	CD9	-0.187435	0.380577	0.802452	0.0955809
R138Q	24hr	ENSG00000010278.12	CD9	-0.228384	0.252177	0.703176	0.152936
E139D	24hr	ENSG00000010278.12	CD9	0.122123	0.513069	0.86922	0.0608702
Y279C	24hr	ENSG00000010278.12	CD9	-0.166644	0.44746	0.838908	0.0762858
T468M	24hr	ENSG00000010278.12	CD9	-0.00307814	0.986219	0.997361	0.00114773
T507K	24hr	ENSG00000010278.12	CD9	-0.116446	0.52337	0.873245	0.0588641
Q510K	24hr	ENSG00000010278.12	CD9	-0.091351	0.633356	0.912862	0.0395949
T42A	24hr	ENSG00000010292.12	NCAPD2	-0.18585	0.0477257	0.305644	0.514784
T52S	24hr	ENSG00000010292.12	NCAPD2	-0.0883771	0.358258	0.788718	0.103078
E76K	24hr	ENSG00000010292.12	NCAPD2	0.0174673	0.86888	0.97506	0.0109684
R138Q	24hr	ENSG00000010292.12	NCAPD2	-0.175083	0.085558	0.433593	0.362917
E139D	24hr	ENSG00000010292.12	NCAPD2	-0.223025	0.0269174	0.204694	0.688894
Y279C	24hr	ENSG00000010292.12	NCAPD2	-0.0823784	0.457871	0.844582	0.073358
T468M	24hr	ENSG00000010292.12	NCAPD2	-0.203142	0.0310207	0.227049	0.643881
T507K	24hr	ENSG00000010292.12	NCAPD2	-0.219907	0.0213836	0.171543	0.765627
Q510K	24hr	ENSG00000010292.12	NCAPD2	-0.0815005	0.406417	0.817292	0.0876226
T42A	24hr	ENSG00000010295.19	IFFO1	0.0363334	0.871242	0.975476	0.0107833
T52S	24hr	ENSG00000010295.19	IFFO1	0.0520909	0.822405	0.964898	0.0155185
E76K	24hr	ENSG00000010295.19	IFFO1	0.132721	0.605214	0.90339	0.0441248
R138Q	24hr	ENSG00000010295.19	IFFO1	0.229563	0.336811	0.773544	0.111515
E139D	24hr	ENSG00000010295.19	IFFO1	0.103912	0.661085	0.921433	0.0355362
Y279C	24hr	ENSG00000010295.19	IFFO1	-0.219394	0.425621	0.827723	0.0821151
T468M	24hr	ENSG00000010295.19	IFFO1	-0.0205143	0.927291	0.987249	0.0055731
T507K	24hr	ENSG00000010295.19	IFFO1	-0.169538	0.458799	0.84498	0.0731535
Q510K	24hr	ENSG00000010295.19	IFFO1	0.0651053	0.783113	0.955436	0.0197985
T42A	24hr	ENSG00000010322.15	NISCH	0.127585	0.422458	0.826436	0.0827908
T52S	24hr	ENSG00000010322.15	NISCH	-0.0882873	0.601544	0.901952	0.0448167
E76K	24hr	ENSG00000010322.15	NISCH	0.102811	0.574861	0.892626	0.0493307
R138Q	24hr	ENSG00000010322.15	NISCH	0.00998901	0.954116	0.991952	0.00350938
E139D	24hr	ENSG00000010322.15	NISCH	0.0885589	0.599559	0.901394	0.0450854
Y279C	24hr	ENSG00000010322.15	NISCH	0.210323	0.256846	0.708079	0.149918
T468M	24hr	ENSG00000010322.15	NISCH	0.149524	0.345552	0.780115	0.107841
T507K	24hr	ENSG00000010322.15	NISCH	-0.186884	0.26176	0.713016	0.1469
Q510K	24hr	ENSG00000010322.15	NISCH	0.0254542	0.880972	0.977493	0.00988631
T42A	24hr	ENSG00000010361.13	FUZ	0.027781	0.908182	0.983462	0.00724253
T52S	24hr	ENSG00000010361.13	FUZ	0.00978054	0.968747	0.994342	0.00246402
E76K	24hr	ENSG00000010361.13	FUZ	-0.0211238	0.939845	0.989776	0.00446325
R138Q	24hr	ENSG00000010361.13	FUZ	0.10373	0.688239	0.929109	0.0319335
E139D	24hr	ENSG00000010361.13	FUZ	0.129572	0.610125	0.905	0.0433514
Y279C	24hr	ENSG00000010361.13	FUZ	-0.142704	0.625407	0.91028	0.040825
T468M	24hr	ENSG00000010361.13	FUZ	0.0681389	0.777281	0.954239	0.0203429
T507K	24hr	ENSG00000010361.13	FUZ	0.0175066	0.942778	0.990134	0.00430606
Q510K	24hr	ENSG00000010361.13	FUZ	-0.405308	0.123297	0.522908	0.281575
T42A	24hr	ENSG00000010404.17	IDS	0.13062	0.297916	0.744359	0.128218
T52S	24hr	ENSG00000010404.17	IDS	0.0732387	0.57559	0.892868	0.0492128
E76K	24hr	ENSG00000010404.17	IDS	-0.150245	0.321745	0.763021	0.117464
R138Q	24hr	ENSG00000010404.17	IDS	-0.108203	0.439104	0.834259	0.0786992
E139D	24hr	ENSG00000010404.17	IDS	-0.0285522	0.833238	0.967594	0.0143068
Y279C	24hr	ENSG00000010404.17	IDS	0.00631719	0.966824	0.994019	0.00260538
T468M	24hr	ENSG00000010404.17	IDS	0.0999842	0.42699	0.828519	0.0816975
T507K	24hr	ENSG00000010404.17	IDS	0.0268342	0.834326	0.967832	0.0142001
Q510K	24hr	ENSG00000010404.17	IDS	-0.0297522	0.826151	0.965897	0.0150691
T42A	24hr	ENSG00000010539.11	ZNF200	-0.0814821	0.686461	0.92869	0.0321293
T52S	24hr	ENSG00000010539.11	ZNF200	0.150754	0.461963	0.846527	0.072359
E76K	24hr	ENSG00000010539.11	ZNF200	0.143031	0.529466	0.875441	0.0577733
R138Q	24hr	ENSG00000010539.11	ZNF200	-0.14766	0.503211	0.86492	0.0630242
E139D	24hr	ENSG00000010539.11	ZNF200	-0.28248	0.199597	0.644569	0.19073
Y279C	24hr	ENSG00000010539.11	ZNF200	0.170922	0.463371	0.847148	0.0720407
T468M	24hr	ENSG00000010539.11	ZNF200	-0.132427	0.513694	0.869404	0.0607786
T507K	24hr	ENSG00000010539.11	ZNF200	-0.0453092	0.823684	0.965306	0.015335
Q510K	24hr	ENSG00000010539.11	ZNF200	0.145214	0.487424	0.858164	0.0664297
T42A	24hr	ENSG00000010803.16	SCMH1	0.0796026	0.399267	0.813383	0.0897051
T52S	24hr	ENSG00000010803.16	SCMH1	0.0265482	0.786768	0.956289	0.0194106
E76K	24hr	ENSG00000010803.16	SCMH1	0.188838	0.0755694	0.404209	0.393394
R138Q	24hr	ENSG00000010803.16	SCMH1	0.347883	0.000354135	0.00401911	2.39587		2.39587
E139D	24hr	ENSG00000010803.16	SCMH1	0.0118178	0.90623	0.982982	0.00745436
Y279C	24hr	ENSG00000010803.16	SCMH1	-0.0712426	0.535495	0.878004	0.0565035
T468M	24hr	ENSG00000010803.16	SCMH1	0.232415	0.0119975	0.107757	0.967553
T507K	24hr	ENSG00000010803.16	SCMH1	0.0106525	0.91172	0.984233	0.00690186
Q510K	24hr	ENSG00000010803.16	SCMH1	0.0479411	0.630511	0.912042	0.0399851
T42A	24hr	ENSG00000010810.17	FYN	0.0667315	0.555933	0.886131	0.0525023
T52S	24hr	ENSG00000010810.17	FYN	-0.179753	0.137976	0.551246	0.258654
E76K	24hr	ENSG00000010810.17	FYN	0.174078	0.173312	0.60944	0.215069
R138Q	24hr	ENSG00000010810.17	FYN	0.157176	0.190372	0.63243	0.198987
E139D	24hr	ENSG00000010810.17	FYN	0.0777658	0.514267	0.869718	0.0606218
Y279C	24hr	ENSG00000010810.17	FYN	0.158333	0.230054	0.680643	0.16708
T468M	24hr	ENSG00000010810.17	FYN	0.146572	0.190949	0.633233	0.198437
T507K	24hr	ENSG00000010810.17	FYN	0.0975063	0.392179	0.809113	0.0919907
Q510K	24hr	ENSG00000010810.17	FYN	0.143302	0.22422	0.67428	0.17116
T42A	24hr	ENSG00000010818.9	HIVEP2	0.268828	0.0713294	0.391102	0.40771
T52S	24hr	ENSG00000010818.9	HIVEP2	0.283073	0.0647563	0.36917	0.432774
E76K	24hr	ENSG00000010818.9	HIVEP2	0.0595865	0.733584	0.942559	0.0256913
R138Q	24hr	ENSG00000010818.9	HIVEP2	0.430555	0.0057985	0.0571786	1.24277
E139D	24hr	ENSG00000010818.9	HIVEP2	0.405619	0.00849057	0.0801631	1.09603
Y279C	24hr	ENSG00000010818.9	HIVEP2	0.22467	0.200048	0.645125	0.190356
T468M	24hr	ENSG00000010818.9	HIVEP2	-0.0561405	0.715379	0.937449	0.0280525
T507K	24hr	ENSG00000010818.9	HIVEP2	0.0539463	0.725761	0.940348	0.0267115
Q510K	24hr	ENSG00000010818.9	HIVEP2	0.259475	0.0969094	0.463281	0.334156
T42A	24hr	ENSG00000011007.12	ELOA	0.132144	0.423221	0.826791	0.0826043
T52S	24hr	ENSG00000011007.12	ELOA	-0.0501385	0.773903	0.953491	0.0206836
E76K	24hr	ENSG00000011007.12	ELOA	0.0939423	0.622311	0.909286	0.0412994
R138Q	24hr	ENSG00000011007.12	ELOA	-0.153378	0.406332	0.817265	0.087637
E139D	24hr	ENSG00000011007.12	ELOA	0.114759	0.511304	0.868466	0.0612473
Y279C	24hr	ENSG00000011007.12	ELOA	0.149303	0.442436	0.836164	0.0777085
T468M	24hr	ENSG00000011007.12	ELOA	0.0489123	0.768826	0.95231	0.0212216
T507K	24hr	ENSG00000011007.12	ELOA	0.306697	0.0611575	0.356532	0.447902
Q510K	24hr	ENSG00000011007.12	ELOA	0.357272	0.0349523	0.246826	0.607608
T42A	24hr	ENSG00000011009.10	LYPLA2	0.150698	0.514232	0.869718	0.0606218
T52S	24hr	ENSG00000011009.10	LYPLA2	0.371859	0.114615	0.504911	0.296785
E76K	24hr	ENSG00000011009.10	LYPLA2	0.541069	0.033205	0.2382	0.623059
R138Q	24hr	ENSG00000011009.10	LYPLA2	0.201666	0.41465	0.822078	0.085087
E139D	24hr	ENSG00000011009.10	LYPLA2	-0.100127	0.689228	0.929301	0.0318434
Y279C	24hr	ENSG00000011009.10	LYPLA2	0.38027	0.15115	0.574688	0.240568
T468M	24hr	ENSG00000011009.10	LYPLA2	0.319999	0.162533	0.593119	0.226858
T507K	24hr	ENSG00000011009.10	LYPLA2	0.301238	0.192917	0.63589	0.196618
Q510K	24hr	ENSG00000011009.10	LYPLA2	0.197587	0.416459	0.823197	0.0844963
T42A	24hr	ENSG00000011021.21	CLCN6	-0.278258	0.196151	0.64002	0.193806
T52S	24hr	ENSG00000011021.21	CLCN6	-0.000666263	0.997551	0.999534	0.000202391
E76K	24hr	ENSG00000011021.21	CLCN6	-0.11372	0.643835	0.916087	0.0380631
R138Q	24hr	ENSG00000011021.21	CLCN6	0.118979	0.593849	0.899398	0.0460483
E139D	24hr	ENSG00000011021.21	CLCN6	-0.159425	0.478627	0.854228	0.0684263
Y279C	24hr	ENSG00000011021.21	CLCN6	0.0984763	0.689273	0.929301	0.0318434
T468M	24hr	ENSG00000011021.21	CLCN6	0.0338367	0.871571	0.975544	0.0107529
T507K	24hr	ENSG00000011021.21	CLCN6	-0.173832	0.41914	0.824885	0.0836068
Q510K	24hr	ENSG00000011021.21	CLCN6	-0.287729	0.207152	0.653947	0.184458
T42A	24hr	ENSG00000011028.13	MRC2	0.000802405	0.997215	0.999496	0.000218798
T52S	24hr	ENSG00000011028.13	MRC2	0.16933	0.470421	0.850587	0.0702815
E76K	24hr	ENSG00000011028.13	MRC2	0.387947	0.124529	0.525476	0.279447
R138Q	24hr	ENSG00000011028.13	MRC2	0.254457	0.291375	0.738877	0.131428
E139D	24hr	ENSG00000011028.13	MRC2	0.289521	0.221027	0.670548	0.17357
Y279C	24hr	ENSG00000011028.13	MRC2	0.156859	0.558212	0.886853	0.0521482
T468M	24hr	ENSG00000011028.13	MRC2	0.384722	0.085262	0.432594	0.36392
T507K	24hr	ENSG00000011028.13	MRC2	0.0631233	0.78449	0.955848	0.0196112
Q510K	24hr	ENSG00000011028.13	MRC2	0.140579	0.557762	0.88669	0.0522283
T42A	24hr	ENSG00000011105.12	TSPAN9	0.156515	0.334743	0.772015	0.112374
T52S	24hr	ENSG00000011105.12	TSPAN9	-0.0205474	0.904212	0.982759	0.007553
E76K	24hr	ENSG00000011105.12	TSPAN9	0.101661	0.587559	0.897253	0.0470851
R138Q	24hr	ENSG00000011105.12	TSPAN9	0.0252721	0.886406	0.978871	0.00927444
E139D	24hr	ENSG00000011105.12	TSPAN9	-0.0853909	0.628149	0.91118	0.0403958
Y279C	24hr	ENSG00000011105.12	TSPAN9	0.180843	0.341298	0.777096	0.109525
T468M	24hr	ENSG00000011105.12	TSPAN9	0.123218	0.449093	0.839822	0.075813
T507K	24hr	ENSG00000011105.12	TSPAN9	-0.0349679	0.834408	0.967838	0.0141972
Q510K	24hr	ENSG00000011105.12	TSPAN9	0.141539	0.407172	0.817777	0.0873651
T42A	24hr	ENSG00000011114.14	BTBD7	-0.0771346	0.561298	0.887969	0.0516024
T52S	24hr	ENSG00000011114.14	BTBD7	0.16482	0.216042	0.664719	0.177362
E76K	24hr	ENSG00000011114.14	BTBD7	0.0212777	0.888226	0.979263	0.00910071
R138Q	24hr	ENSG00000011114.14	BTBD7	-0.123177	0.39372	0.80982	0.0916114
E139D	24hr	ENSG00000011114.14	BTBD7	-0.139781	0.324931	0.765723	0.115928
Y279C	24hr	ENSG00000011114.14	BTBD7	-0.168552	0.297567	0.74405	0.128398
T468M	24hr	ENSG00000011114.14	BTBD7	-0.155099	0.246921	0.698411	0.155889
T507K	24hr	ENSG00000011114.14	BTBD7	0.0622203	0.636952	0.913908	0.0390973
Q510K	24hr	ENSG00000011114.14	BTBD7	-0.0161885	0.907389	0.983203	0.00735677
T42A	24hr	ENSG00000011132.11	APBA3	0.222888	0.369675	0.795422	0.0994027
T52S	24hr	ENSG00000011132.11	APBA3	0.17508	0.496741	0.862089	0.0644481
E76K	24hr	ENSG00000011132.11	APBA3	0.111715	0.696503	0.93144	0.0308452
R138Q	24hr	ENSG00000011132.11	APBA3	0.0416132	0.876938	0.976798	0.010195
E139D	24hr	ENSG00000011132.11	APBA3	0.220833	0.402493	0.815325	0.0886692
Y279C	24hr	ENSG00000011132.11	APBA3	0.0408587	0.889961	0.979689	0.00891165
T468M	24hr	ENSG00000011132.11	APBA3	0.0949736	0.702663	0.933206	0.0300224
T507K	24hr	ENSG00000011132.11	APBA3	0.0875642	0.727465	0.940874	0.0264685
Q510K	24hr	ENSG00000011132.11	APBA3	0.351553	0.180273	0.619315	0.208088
T42A	24hr	ENSG00000011143.16	MKS1	0.0383074	0.892075	0.980112	0.00872434
T52S	24hr	ENSG00000011143.16	MKS1	-0.152718	0.606807	0.903861	0.0438981
E76K	24hr	ENSG00000011143.16	MKS1	-0.159157	0.632708	0.912641	0.0397
R138Q	24hr	ENSG00000011143.16	MKS1	0.260193	0.38152	0.802912	0.095332
E139D	24hr	ENSG00000011143.16	MKS1	0.237236	0.417467	0.823861	0.084146
Y279C	24hr	ENSG00000011143.16	MKS1	0.418261	0.192032	0.634634	0.197477
T468M	24hr	ENSG00000011143.16	MKS1	0.0587354	0.83435	0.967838	0.0141972
T507K	24hr	ENSG00000011143.16	MKS1	0.0326334	0.908458	0.983489	0.00723061
Q510K	24hr	ENSG00000011143.16	MKS1	0.235065	0.423274	0.826801	0.0825992
T42A	24hr	ENSG00000011198.7	ABHD5	-0.0105652	0.955328	0.992154	0.00342082
T52S	24hr	ENSG00000011198.7	ABHD5	0.26686	0.163546	0.594739	0.225674
E76K	24hr	ENSG00000011198.7	ABHD5	0.13018	0.54542	0.882207	0.0544294
R138Q	24hr	ENSG00000011198.7	ABHD5	-0.0505624	0.805286	0.960943	0.0173024
E139D	24hr	ENSG00000011198.7	ABHD5	-0.0724086	0.72041	0.938927	0.0273681
Y279C	24hr	ENSG00000011198.7	ABHD5	-0.0359157	0.873479	0.975929	0.0105818
T468M	24hr	ENSG00000011198.7	ABHD5	0.134799	0.472087	0.851251	0.0699422
T507K	24hr	ENSG00000011198.7	ABHD5	0.0526779	0.782295	0.955292	0.0198637
Q510K	24hr	ENSG00000011198.7	ABHD5	0.165688	0.399069	0.813295	0.0897521
T42A	24hr	ENSG00000011201.11	ANOS1	-0.0848538	0.68657	0.928694	0.0321274
T52S	24hr	ENSG00000011201.11	ANOS1	0.254864	0.22719	0.677517	0.16908
E76K	24hr	ENSG00000011201.11	ANOS1	0.194107	0.407729	0.818013	0.08724
R138Q	24hr	ENSG00000011201.11	ANOS1	0.360632	0.0955696	0.45971	0.337516
E139D	24hr	ENSG00000011201.11	ANOS1	0.369165	0.0828655	0.42618	0.370407
Y279C	24hr	ENSG00000011201.11	ANOS1	0.186256	0.44079	0.835167	0.0782267
T468M	24hr	ENSG00000011201.11	ANOS1	-0.205952	0.331686	0.77005	0.113481
T507K	24hr	ENSG00000011201.11	ANOS1	0.240407	0.244935	0.696349	0.157173
Q510K	24hr	ENSG00000011201.11	ANOS1	-0.00373356	0.986475	0.997416	0.00112364
T42A	24hr	ENSG00000011243.17	AKAP8L	-0.107031	0.435046	0.832492	0.07962
T52S	24hr	ENSG00000011243.17	AKAP8L	0.0999037	0.470277	0.850537	0.070307
E76K	24hr	ENSG00000011243.17	AKAP8L	0.0353381	0.820431	0.964565	0.0156686
R138Q	24hr	ENSG00000011243.17	AKAP8L	0.143945	0.313878	0.757192	0.120794
E139D	24hr	ENSG00000011243.17	AKAP8L	-0.0419569	0.771288	0.952747	0.0210226
Y279C	24hr	ENSG00000011243.17	AKAP8L	-0.0152888	0.924708	0.98673	0.00580156
T468M	24hr	ENSG00000011243.17	AKAP8L	0.0136573	0.919458	0.985622	0.00628944
T507K	24hr	ENSG00000011243.17	AKAP8L	0.0516857	0.703727	0.933525	0.029874
Q510K	24hr	ENSG00000011243.17	AKAP8L	0.0207013	0.884641	0.978395	0.00948565
T42A	24hr	ENSG00000011258.15	MBTD1	0.212134	0.0852178	0.432494	0.36402
T52S	24hr	ENSG00000011258.15	MBTD1	0.152129	0.234819	0.685929	0.163721
E76K	24hr	ENSG00000011258.15	MBTD1	0.0624169	0.665111	0.922495	0.0350359
R138Q	24hr	ENSG00000011258.15	MBTD1	0.161147	0.224775	0.674834	0.170803
E139D	24hr	ENSG00000011258.15	MBTD1	0.189021	0.145754	0.5653	0.247721
Y279C	24hr	ENSG00000011258.15	MBTD1	0.0893375	0.545857	0.882356	0.0543562
T468M	24hr	ENSG00000011258.15	MBTD1	0.0907774	0.466842	0.848742	0.0712244
T507K	24hr	ENSG00000011258.15	MBTD1	0.0596788	0.637247	0.913971	0.0390674
Q510K	24hr	ENSG00000011258.15	MBTD1	0.210773	0.103338	0.478638	0.319993
T42A	24hr	ENSG00000011260.13	UTP18	-0.298685	0.0244374	0.190333	0.720486
T52S	24hr	ENSG00000011260.13	UTP18	-0.181686	0.18136	0.620641	0.207159
E76K	24hr	ENSG00000011260.13	UTP18	-0.0336691	0.821105	0.964663	0.0156245
R138Q	24hr	ENSG00000011260.13	UTP18	-0.430589	0.00368805	0.0378908	1.42147	1.42147
E139D	24hr	ENSG00000011260.13	UTP18	-0.321945	0.0239723	0.187593	0.726782
Y279C	24hr	ENSG00000011260.13	UTP18	-0.411382	0.0129696	0.114913	0.939632
T468M	24hr	ENSG00000011260.13	UTP18	-0.159019	0.222334	0.672189	0.172509
T507K	24hr	ENSG00000011260.13	UTP18	-0.226477	0.0887734	0.442401	0.354184
Q510K	24hr	ENSG00000011260.13	UTP18	-0.14585	0.2914	0.73888	0.131426
T42A	24hr	ENSG00000011275.18	RNF216	0.0772447	0.495775	0.861759	0.064614
T52S	24hr	ENSG00000011275.18	RNF216	0.0012211	0.991778	0.998527	0.000640154
E76K	24hr	ENSG00000011275.18	RNF216	0.00204735	0.987644	0.9977	0.00100024
R138Q	24hr	ENSG00000011275.18	RNF216	-0.150864	0.232411	0.683475	0.165277
E139D	24hr	ENSG00000011275.18	RNF216	-0.0561282	0.645631	0.916773	0.0377384
Y279C	24hr	ENSG00000011275.18	RNF216	-0.0103862	0.939427	0.989677	0.0045064
T468M	24hr	ENSG00000011275.18	RNF216	-0.0416785	0.716878	0.93784	0.0278713
T507K	24hr	ENSG00000011275.18	RNF216	0.0719403	0.529925	0.875601	0.0576939
Q510K	24hr	ENSG00000011275.18	RNF216	0.00591016	0.960974	0.993024	0.00304017
T42A	24hr	ENSG00000011295.15	TTC19	-0.00513784	0.966034	0.993896	0.0026592
T52S	24hr	ENSG00000011295.15	TTC19	-0.0387188	0.757466	0.949596	0.0224611
E76K	24hr	ENSG00000011295.15	TTC19	-0.108327	0.444925	0.837627	0.0769491
R138Q	24hr	ENSG00000011295.15	TTC19	0.00365056	0.977528	0.995807	0.00182478
E139D	24hr	ENSG00000011295.15	TTC19	-0.0363801	0.776014	0.953955	0.020472
Y279C	24hr	ENSG00000011295.15	TTC19	0.0130471	0.927428	0.987296	0.00555258
T468M	24hr	ENSG00000011295.15	TTC19	-0.0427378	0.723757	0.939795	0.0269667
T507K	24hr	ENSG00000011295.15	TTC19	0.0128965	0.91537	0.984831	0.00663819
Q510K	24hr	ENSG00000011295.15	TTC19	0.0052731	0.966899	0.994047	0.00259302
T42A	24hr	ENSG00000011304.19	PTBP1	-0.176248	0.0217934	0.174156	0.759061
T52S	24hr	ENSG00000011304.19	PTBP1	-0.0942228	0.233247	0.684275	0.164769
E76K	24hr	ENSG00000011304.19	PTBP1	-0.0168633	0.846946	0.970408	0.0130459
R138Q	24hr	ENSG00000011304.19	PTBP1	-0.254747	0.00266393	0.0280288	1.5524	1.5524
E139D	24hr	ENSG00000011304.19	PTBP1	-0.0293342	0.714481	0.937131	0.0281996
Y279C	24hr	ENSG00000011304.19	PTBP1	-0.144906	0.116411	0.508581	0.29364
T468M	24hr	ENSG00000011304.19	PTBP1	-0.130414	0.0879328	0.440133	0.356416
T507K	24hr	ENSG00000011304.19	PTBP1	0.0815907	0.276919	0.726336	0.138862
Q510K	24hr	ENSG00000011304.19	PTBP1	-0.018162	0.820085	0.964512	0.0156926
T42A	24hr	ENSG00000011332.19	DPF1	0.189285	0.414713	0.82212	0.0850649
T52S	24hr	ENSG00000011332.19	DPF1	0.270604	0.256388	0.70765	0.150182
E76K	24hr	ENSG00000011332.19	DPF1	0.0184717	0.94566	0.990554	0.00412177
R138Q	24hr	ENSG00000011332.19	DPF1	0.311591	0.205612	0.652038	0.185727
E139D	24hr	ENSG00000011332.19	DPF1	0.202308	0.408043	0.818185	0.0871483
Y279C	24hr	ENSG00000011332.19	DPF1	0.0666792	0.809759	0.961909	0.0168662
T468M	24hr	ENSG00000011332.19	DPF1	0.0167958	0.942868	0.990134	0.00430606
T507K	24hr	ENSG00000011332.19	DPF1	0.412347	0.0753765	0.40359	0.394059
Q510K	24hr	ENSG00000011332.19	DPF1	0.302522	0.211497	0.659555	0.180749
T42A	24hr	ENSG00000011376.9	LARS2	0.0413426	0.803021	0.960295	0.0175955
T52S	24hr	ENSG00000011376.9	LARS2	0.0956638	0.575139	0.892706	0.0492916
E76K	24hr	ENSG00000011376.9	LARS2	0.344167	0.0614171	0.357455	0.446779
R138Q	24hr	ENSG00000011376.9	LARS2	0.338724	0.0504188	0.31611	0.500161
E139D	24hr	ENSG00000011376.9	LARS2	0.260368	0.130364	0.537088	0.269954
Y279C	24hr	ENSG00000011376.9	LARS2	-0.01742	0.93002	0.987878	0.00529653
T468M	24hr	ENSG00000011376.9	LARS2	0.22281	0.17371	0.610027	0.214651
T507K	24hr	ENSG00000011376.9	LARS2	0.131587	0.430292	0.830268	0.0807817
Q510K	24hr	ENSG00000011376.9	LARS2	0.122326	0.480516	0.855092	0.0679873
T42A	24hr	ENSG00000011405.13	PIK3C2A	-0.0196568	0.805842	0.961045	0.0172563
T52S	24hr	ENSG00000011405.13	PIK3C2A	0.0709257	0.385732	0.805452	0.0939604
E76K	24hr	ENSG00000011405.13	PIK3C2A	-0.0735122	0.431946	0.831104	0.0803444
R138Q	24hr	ENSG00000011405.13	PIK3C2A	0.00155316	0.985588	0.997236	0.00120197
E139D	24hr	ENSG00000011405.13	PIK3C2A	-0.0639068	0.453797	0.842179	0.0745957
Y279C	24hr	ENSG00000011405.13	PIK3C2A	-0.0402341	0.674466	0.925414	0.033664
T468M	24hr	ENSG00000011405.13	PIK3C2A	-0.118799	0.14254	0.559488	0.252209
T507K	24hr	ENSG00000011405.13	PIK3C2A	-0.0569511	0.48332	0.856297	0.0673754
Q510K	24hr	ENSG00000011405.13	PIK3C2A	0.0917582	0.269634	0.719915	0.142719
T42A	24hr	ENSG00000011422.11	PLAUR	-0.0106233	0.970222	0.994549	0.002374
T52S	24hr	ENSG00000011422.11	PLAUR	0.0621325	0.832575	0.967421	0.0143845
E76K	24hr	ENSG00000011422.11	PLAUR	0.233312	0.466795	0.848714	0.0712384
R138Q	24hr	ENSG00000011422.11	PLAUR	-0.215152	0.49057	0.85949	0.065759
E139D	24hr	ENSG00000011422.11	PLAUR	-0.341429	0.268811	0.719006	0.143268
Y279C	24hr	ENSG00000011422.11	PLAUR	0.368087	0.259468	0.710597	0.148377
T468M	24hr	ENSG00000011422.11	PLAUR	-0.0299619	0.915936	0.98486	0.00662551
T507K	24hr	ENSG00000011422.11	PLAUR	0.0412839	0.885146	0.978457	0.00945847
Q510K	24hr	ENSG00000011422.11	PLAUR	-0.027691	0.926878	0.987179	0.00560393
T42A	24hr	ENSG00000011426.10	ANLN	-0.172554	0.145216	0.564296	0.248493
T52S	24hr	ENSG00000011426.10	ANLN	-0.0533316	0.65943	0.920825	0.035823
E76K	24hr	ENSG00000011426.10	ANLN	0.0451418	0.734531	0.942843	0.0255608
R138Q	24hr	ENSG00000011426.10	ANLN	-0.178098	0.166458	0.599154	0.222462
E139D	24hr	ENSG00000011426.10	ANLN	-0.132907	0.289267	0.737074	0.132489
Y279C	24hr	ENSG00000011426.10	ANLN	0.00733677	0.957593	0.992465	0.00328495
T468M	24hr	ENSG00000011426.10	ANLN	-0.211833	0.0753372	0.403487	0.394171
T507K	24hr	ENSG00000011426.10	ANLN	-0.128955	0.279173	0.728316	0.13768
Q510K	24hr	ENSG00000011426.10	ANLN	-0.0970722	0.435216	0.832556	0.0795864
T42A	24hr	ENSG00000011451.17	WIZ	-0.212216	0.149931	0.572401	0.242299
T52S	24hr	ENSG00000011451.17	WIZ	-0.0928293	0.538311	0.879126	0.0559491
E76K	24hr	ENSG00000011451.17	WIZ	-0.208997	0.226861	0.677056	0.169375
R138Q	24hr	ENSG00000011451.17	WIZ	-0.216934	0.176484	0.61412	0.211746
E139D	24hr	ENSG00000011451.17	WIZ	-0.0634515	0.68017	0.926963	0.0329377
Y279C	24hr	ENSG00000011451.17	WIZ	-0.336455	0.0660179	0.373561	0.427639
T468M	24hr	ENSG00000011451.17	WIZ	-0.467142	0.00223273	0.0237309	1.62469	1.62469
T507K	24hr	ENSG00000011451.17	WIZ	-0.0839125	0.567596	0.890113	0.0505547
Q510K	24hr	ENSG00000011451.17	WIZ	-0.0983974	0.523559	0.873282	0.0588454
T42A	24hr	ENSG00000011454.16	RABGAP1	-0.0303083	0.82243	0.964899	0.0155183
T52S	24hr	ENSG00000011454.16	RABGAP1	0.190272	0.161377	0.591302	0.228191
E76K	24hr	ENSG00000011454.16	RABGAP1	0.20024	0.182479	0.621963	0.206235
R138Q	24hr	ENSG00000011454.16	RABGAP1	0.331107	0.0166477	0.140908	0.851065
E139D	24hr	ENSG00000011454.16	RABGAP1	0.214172	0.120973	0.518077	0.285606
Y279C	24hr	ENSG00000011454.16	RABGAP1	0.291606	0.0553599	0.335184	0.474716
T468M	24hr	ENSG00000011454.16	RABGAP1	0.221765	0.0904803	0.446671	0.350012
T507K	24hr	ENSG00000011454.16	RABGAP1	0.18064	0.174093	0.610688	0.214181
Q510K	24hr	ENSG00000011454.16	RABGAP1	0.239106	0.0820643	0.423828	0.37281
T42A	24hr	ENSG00000011478.11	QPCTL	0.242689	0.239191	0.690705	0.160707
T52S	24hr	ENSG00000011478.11	QPCTL	0.21486	0.311257	0.755151	0.121966
E76K	24hr	ENSG00000011478.11	QPCTL	0.245005	0.294233	0.741096	0.130125
R138Q	24hr	ENSG00000011478.11	QPCTL	-0.0654451	0.767807	0.952054	0.0213386
E139D	24hr	ENSG00000011478.11	QPCTL	-0.165071	0.449524	0.839959	0.0757421
Y279C	24hr	ENSG00000011478.11	QPCTL	-0.0553466	0.82149	0.964772	0.0155751
T468M	24hr	ENSG00000011478.11	QPCTL	0.134598	0.512765	0.869078	0.0609414
T507K	24hr	ENSG00000011478.11	QPCTL	0.0684996	0.741469	0.945012	0.0245625
Q510K	24hr	ENSG00000011478.11	QPCTL	0.390058	0.0706974	0.38925	0.409771
T42A	24hr	ENSG00000011485.14	PPP5C	0.158846	0.289775	0.737497	0.13224
T52S	24hr	ENSG00000011485.14	PPP5C	0.190364	0.217535	0.666482	0.176212
E76K	24hr	ENSG00000011485.14	PPP5C	-0.118514	0.510303	0.868021	0.0614696
R138Q	24hr	ENSG00000011485.14	PPP5C	0.126923	0.432019	0.831105	0.0803442
E139D	24hr	ENSG00000011485.14	PPP5C	0.35857	0.0202657	0.164598	0.783577
Y279C	24hr	ENSG00000011485.14	PPP5C	0.261129	0.132983	0.541968	0.266026
T468M	24hr	ENSG00000011485.14	PPP5C	0.16751	0.263446	0.714657	0.145902
T507K	24hr	ENSG00000011485.14	PPP5C	0.182968	0.225898	0.676036	0.17003
Q510K	24hr	ENSG00000011485.14	PPP5C	0.0756738	0.635162	0.91332	0.0393772
T42A	24hr	ENSG00000011523.13	CEP68	-0.175492	0.285877	0.7343	0.134127
T52S	24hr	ENSG00000011523.13	CEP68	-0.114747	0.498158	0.862664	0.0641585
E76K	24hr	ENSG00000011523.13	CEP68	-0.309918	0.115416	0.506509	0.295413
R138Q	24hr	ENSG00000011523.13	CEP68	-0.0610119	0.727391	0.940873	0.0264692
E139D	24hr	ENSG00000011523.13	CEP68	-0.184617	0.290862	0.73846	0.131673
Y279C	24hr	ENSG00000011523.13	CEP68	-0.213191	0.286753	0.735	0.133713
T468M	24hr	ENSG00000011523.13	CEP68	-0.227036	0.169245	0.603679	0.219194
T507K	24hr	ENSG00000011523.13	CEP68	-0.0488389	0.764909	0.95142	0.0216278
Q510K	24hr	ENSG00000011523.13	CEP68	-0.265864	0.133253	0.542386	0.265692
T42A	24hr	ENSG00000011566.14	MAP4K3	0.336726	0.00730785	0.0703002	1.15304
T52S	24hr	ENSG00000011566.14	MAP4K3	-0.0708562	0.602551	0.90237	0.0446156
E76K	24hr	ENSG00000011566.14	MAP4K3	0.139543	0.341035	0.776826	0.109676
R138Q	24hr	ENSG00000011566.14	MAP4K3	0.125603	0.360945	0.790236	0.102243
E139D	24hr	ENSG00000011566.14	MAP4K3	0.182105	0.173853	0.610244	0.214497
Y279C	24hr	ENSG00000011566.14	MAP4K3	0.227838	0.125965	0.528341	0.277086
T468M	24hr	ENSG00000011566.14	MAP4K3	0.228549	0.071096	0.390463	0.40842
T507K	24hr	ENSG00000011566.14	MAP4K3	0.0210673	0.872262	0.975693	0.010687
Q510K	24hr	ENSG00000011566.14	MAP4K3	0.0361349	0.791406	0.957321	0.0189425
T42A	24hr	ENSG00000012048.20	BRCA1	-0.0841915	0.292379	0.739595	0.131006
T52S	24hr	ENSG00000012048.20	BRCA1	0.0846954	0.295629	0.742391	0.129367
E76K	24hr	ENSG00000012048.20	BRCA1	-0.0305633	0.739907	0.944528	0.024785
R138Q	24hr	ENSG00000012048.20	BRCA1	-0.0130927	0.878304	0.977053	0.0100817
E139D	24hr	ENSG00000012048.20	BRCA1	-0.0168753	0.840847	0.969033	0.0136613
Y279C	24hr	ENSG00000012048.20	BRCA1	-0.00939345	0.920841	0.985969	0.00613668
T468M	24hr	ENSG00000012048.20	BRCA1	-0.0885373	0.268278	0.718613	0.143505
T507K	24hr	ENSG00000012048.20	BRCA1	-0.0939142	0.245843	0.697254	0.156609
Q510K	24hr	ENSG00000012048.20	BRCA1	0.0473206	0.569013	0.890612	0.0503116
T42A	24hr	ENSG00000012061.15	ERCC1	0.154429	0.366074	0.793381	0.100518
T52S	24hr	ENSG00000012061.15	ERCC1	0.0145519	0.935353	0.988945	0.00482769
E76K	24hr	ENSG00000012061.15	ERCC1	-0.18261	0.378154	0.800965	0.0963865
R138Q	24hr	ENSG00000012061.15	ERCC1	0.0163949	0.930036	0.987878	0.00529653
E139D	24hr	ENSG00000012061.15	ERCC1	-0.169783	0.366765	0.793805	0.100286
Y279C	24hr	ENSG00000012061.15	ERCC1	0.0848516	0.677026	0.926087	0.033348
T468M	24hr	ENSG00000012061.15	ERCC1	0.288225	0.0877329	0.439655	0.356888
T507K	24hr	ENSG00000012061.15	ERCC1	0.23149	0.17671	0.614409	0.211543
Q510K	24hr	ENSG00000012061.15	ERCC1	0.285519	0.10717	0.48778	0.311776
T42A	24hr	ENSG00000012174.11	MBTPS2	-0.134162	0.181201	0.620491	0.207265
T52S	24hr	ENSG00000012174.11	MBTPS2	-0.0888849	0.389908	0.807808	0.0926916
E76K	24hr	ENSG00000012174.11	MBTPS2	-0.0337481	0.768474	0.952259	0.0212449
R138Q	24hr	ENSG00000012174.11	MBTPS2	-0.0302257	0.777031	0.954211	0.0203557
E139D	24hr	ENSG00000012174.11	MBTPS2	-0.219727	0.0418687	0.279913	0.552977
Y279C	24hr	ENSG00000012174.11	MBTPS2	-0.0390345	0.74146	0.945012	0.0245625
T468M	24hr	ENSG00000012174.11	MBTPS2	-0.0945765	0.342856	0.778165	0.108928
T507K	24hr	ENSG00000012174.11	MBTPS2	-0.108922	0.281114	0.73014	0.136594
Q510K	24hr	ENSG00000012174.11	MBTPS2	-0.212306	0.0485731	0.308998	0.510044
T42A	24hr	ENSG00000012211.12	PRICKLE3	0.389435	0.0804779	0.41918	0.3776
T52S	24hr	ENSG00000012211.12	PRICKLE3	0.216274	0.341237	0.77704	0.109557
E76K	24hr	ENSG00000012211.12	PRICKLE3	0.202051	0.420551	0.825582	0.0832399
R138Q	24hr	ENSG00000012211.12	PRICKLE3	0.355386	0.132256	0.540474	0.267225
E139D	24hr	ENSG00000012211.12	PRICKLE3	0.237779	0.306433	0.751082	0.124313
Y279C	24hr	ENSG00000012211.12	PRICKLE3	0.116237	0.651673	0.918608	0.03687
T468M	24hr	ENSG00000012211.12	PRICKLE3	0.148437	0.500172	0.863449	0.0637631
T507K	24hr	ENSG00000012211.12	PRICKLE3	0.415129	0.0656904	0.372474	0.428904
Q510K	24hr	ENSG00000012211.12	PRICKLE3	0.216156	0.349527	0.782396	0.106573
T42A	24hr	ENSG00000012232.8	EXTL3	-0.0327577	0.832882	0.967491	0.014353
T52S	24hr	ENSG00000012232.8	EXTL3	0.304017	0.0489273	0.310456	0.507999
E76K	24hr	ENSG00000012232.8	EXTL3	-0.181772	0.324055	0.764948	0.116368
R138Q	24hr	ENSG00000012232.8	EXTL3	-0.0671377	0.689601	0.929401	0.0317967
E139D	24hr	ENSG00000012232.8	EXTL3	-0.0248722	0.879397	0.977177	0.0100268
Y279C	24hr	ENSG00000012232.8	EXTL3	-0.147059	0.436935	0.83335	0.0791728
T468M	24hr	ENSG00000012232.8	EXTL3	-0.0473695	0.760276	0.950381	0.0221021
T507K	24hr	ENSG00000012232.8	EXTL3	-0.100558	0.524551	0.873647	0.058664
Q510K	24hr	ENSG00000012232.8	EXTL3	-0.111466	0.500953	0.863946	0.0635134
T42A	24hr	ENSG00000012660.13	ELOVL5	-0.0129309	0.898934	0.981558	0.00808417
T52S	24hr	ENSG00000012660.13	ELOVL5	-0.155681	0.148632	0.570186	0.243984
E76K	24hr	ENSG00000012660.13	ELOVL5	-0.115064	0.33867	0.774911	0.110748
R138Q	24hr	ENSG00000012660.13	ELOVL5	-0.195738	0.0840512	0.429224	0.367316
E139D	24hr	ENSG00000012660.13	ELOVL5	0.0615267	0.564613	0.889099	0.0510497
Y279C	24hr	ENSG00000012660.13	ELOVL5	-0.0497226	0.684375	0.928186	0.0323649
T468M	24hr	ENSG00000012660.13	ELOVL5	-0.153115	0.139993	0.554928	0.255764
T507K	24hr	ENSG00000012660.13	ELOVL5	-0.0425701	0.680539	0.927058	0.0328931
Q510K	24hr	ENSG00000012660.13	ELOVL5	-0.100972	0.354981	0.786258	0.104435
T42A	24hr	ENSG00000012779.10	ALOX5	0.206238	0.464778	0.847718	0.0717488
T52S	24hr	ENSG00000012779.10	ALOX5	0.295202	0.312114	0.755707	0.121646
E76K	24hr	ENSG00000012779.10	ALOX5	0.193816	0.542135	0.880791	0.0551273
R138Q	24hr	ENSG00000012779.10	ALOX5	0.668987	0.0296518	0.219903	0.657768
E139D	24hr	ENSG00000012779.10	ALOX5	0.0847824	0.771622	0.952873	0.020965
Y279C	24hr	ENSG00000012779.10	ALOX5	0.0738753	0.822291	0.964894	0.0155203
T468M	24hr	ENSG00000012779.10	ALOX5	0.353266	0.215564	0.664242	0.177674
T507K	24hr	ENSG00000012779.10	ALOX5	0.147299	0.601233	0.901854	0.0448639
Q510K	24hr	ENSG00000012779.10	ALOX5	0.0473533	0.871293	0.975476	0.0107833
T42A	24hr	ENSG00000012822.15	CALCOCO1	0.165961	0.475015	0.852547	0.0692816
T52S	24hr	ENSG00000012822.15	CALCOCO1	-0.108076	0.656837	0.920116	0.0361574
E76K	24hr	ENSG00000012822.15	CALCOCO1	-0.0302151	0.910818	0.984052	0.00698199
R138Q	24hr	ENSG00000012822.15	CALCOCO1	0.043926	0.86048	0.973351	0.0117306
E139D	24hr	ENSG00000012822.15	CALCOCO1	-0.275174	0.274856	0.724574	0.139917
Y279C	24hr	ENSG00000012822.15	CALCOCO1	-0.413018	0.16421	0.595823	0.224883
T468M	24hr	ENSG00000012822.15	CALCOCO1	0.00964067	0.967008	0.994071	0.00258273
T507K	24hr	ENSG00000012822.15	CALCOCO1	-0.199382	0.40394	0.816106	0.0882533
Q510K	24hr	ENSG00000012822.15	CALCOCO1	-0.270403	0.282952	0.731714	0.135659
T42A	24hr	ENSG00000012963.14	UBR7	0.172386	0.37896	0.801469	0.096113
T52S	24hr	ENSG00000012963.14	UBR7	0.0902993	0.658512	0.920559	0.0359481
E76K	24hr	ENSG00000012963.14	UBR7	-0.0599824	0.796418	0.958864	0.0182428
R138Q	24hr	ENSG00000012963.14	UBR7	-0.0237284	0.912249	0.9843	0.00687247
E139D	24hr	ENSG00000012963.14	UBR7	-0.475863	0.0343786	0.244111	0.612412
Y279C	24hr	ENSG00000012963.14	UBR7	0.189647	0.410276	0.819476	0.0864638
T468M	24hr	ENSG00000012963.14	UBR7	0.109263	0.579057	0.893929	0.0486972
T507K	24hr	ENSG00000012963.14	UBR7	0.0401181	0.841146	0.96909	0.013636
Q510K	24hr	ENSG00000012963.14	UBR7	0.104913	0.614214	0.906287	0.0427344
T42A	24hr	ENSG00000012983.11	MAP4K5	-0.014915	0.914148	0.984627	0.00672825
T52S	24hr	ENSG00000012983.11	MAP4K5	-0.022173	0.876909	0.976795	0.0101965
E76K	24hr	ENSG00000012983.11	MAP4K5	-0.0242223	0.879643	0.977217	0.0100091
R138Q	24hr	ENSG00000012983.11	MAP4K5	0.144307	0.321421	0.762805	0.117586
E139D	24hr	ENSG00000012983.11	MAP4K5	0.0631441	0.662182	0.921665	0.0354269
Y279C	24hr	ENSG00000012983.11	MAP4K5	-0.0119398	0.942175	0.990024	0.00435407
T468M	24hr	ENSG00000012983.11	MAP4K5	0.0143082	0.917205	0.985138	0.00650276
T507K	24hr	ENSG00000012983.11	MAP4K5	-0.0945176	0.5028	0.864654	0.0631577
Q510K	24hr	ENSG00000012983.11	MAP4K5	-0.214045	0.153883	0.579331	0.237073
T42A	24hr	ENSG00000013275.7	PSMC4	-0.109695	0.43163	0.830992	0.080403
T52S	24hr	ENSG00000013275.7	PSMC4	-0.204378	0.165183	0.597268	0.223831
E76K	24hr	ENSG00000013275.7	PSMC4	-0.0489873	0.761209	0.950607	0.0219992
R138Q	24hr	ENSG00000013275.7	PSMC4	-0.55253	0.000742744	0.00827497	2.08223	2.08223
E139D	24hr	ENSG00000013275.7	PSMC4	-0.164317	0.273637	0.723592	0.140506
Y279C	24hr	ENSG00000013275.7	PSMC4	0.00753634	0.96341	0.993354	0.00289594
T468M	24hr	ENSG00000013275.7	PSMC4	0.104489	0.442504	0.836214	0.0776823
T507K	24hr	ENSG00000013275.7	PSMC4	-0.104931	0.457056	0.844174	0.0735678
Q510K	24hr	ENSG00000013275.7	PSMC4	0.0294628	0.839529	0.968713	0.013805
T42A	24hr	ENSG00000013288.8	MAN2B2	0.597605	0.0213394	0.171281	0.76629
T52S	24hr	ENSG00000013288.8	MAN2B2	0.29063	0.271605	0.721749	0.141614
E76K	24hr	ENSG00000013288.8	MAN2B2	0.337486	0.242558	0.693832	0.158746
R138Q	24hr	ENSG00000013288.8	MAN2B2	0.485338	0.0749014	0.402109	0.395656
E139D	24hr	ENSG00000013288.8	MAN2B2	0.364033	0.175106	0.612166	0.213131
Y279C	24hr	ENSG00000013288.8	MAN2B2	0.219466	0.463341	0.847116	0.0720571
T468M	24hr	ENSG00000013288.8	MAN2B2	0.301435	0.240294	0.691898	0.159958
T507K	24hr	ENSG00000013288.8	MAN2B2	0.505881	0.0518858	0.321901	0.492278
Q510K	24hr	ENSG00000013288.8	MAN2B2	0.400592	0.135841	0.547156	0.261889
T42A	24hr	ENSG00000013306.15	SLC25A39	-0.0472854	0.736109	0.943286	0.0253564
T52S	24hr	ENSG00000013306.15	SLC25A39	-0.160331	0.278707	0.72788	0.13794
E76K	24hr	ENSG00000013306.15	SLC25A39	-0.0199225	0.902251	0.982297	0.00775729
R138Q	24hr	ENSG00000013306.15	SLC25A39	-0.0408656	0.78749	0.956394	0.0193634
E139D	24hr	ENSG00000013306.15	SLC25A39	-0.132477	0.380186	0.802212	0.0957109
Y279C	24hr	ENSG00000013306.15	SLC25A39	-0.082739	0.624732	0.909935	0.0409897
T468M	24hr	ENSG00000013306.15	SLC25A39	-0.136399	0.3364	0.773232	0.11169
T507K	24hr	ENSG00000013306.15	SLC25A39	-0.0012701	0.992815	0.998747	0.000544566
Q510K	24hr	ENSG00000013306.15	SLC25A39	0.0273666	0.852487	0.97168	0.0124766
T42A	24hr	ENSG00000013374.15	NUB1	-0.12788	0.355072	0.786331	0.104394
T52S	24hr	ENSG00000013374.15	NUB1	-0.313368	0.0339223	0.241739	0.616654
E76K	24hr	ENSG00000013374.15	NUB1	0.110384	0.475763	0.852895	0.0691044
R138Q	24hr	ENSG00000013374.15	NUB1	0.0597057	0.682026	0.927646	0.0326177
E139D	24hr	ENSG00000013374.15	NUB1	-0.0159927	0.91206	0.984275	0.00688354
Y279C	24hr	ENSG00000013374.15	NUB1	0.0953212	0.550473	0.884062	0.0535173
T468M	24hr	ENSG00000013374.15	NUB1	-0.0351938	0.79688	0.95897	0.0181948
T507K	24hr	ENSG00000013374.15	NUB1	0.0144855	0.916042	0.984869	0.00662143
Q510K	24hr	ENSG00000013374.15	NUB1	0.0143583	0.920503	0.985896	0.00616899
T42A	24hr	ENSG00000013375.15	PGM3	0.00358492	0.979502	0.99604	0.00172304
T52S	24hr	ENSG00000013375.15	PGM3	0.0214158	0.881964	0.977753	0.00977066
E76K	24hr	ENSG00000013375.15	PGM3	0.0975706	0.53917	0.879491	0.0557688
R138Q	24hr	ENSG00000013375.15	PGM3	-0.117086	0.445021	0.837681	0.0769212
E139D	24hr	ENSG00000013375.15	PGM3	0.0214324	0.884465	0.978395	0.00948565
Y279C	24hr	ENSG00000013375.15	PGM3	0.0413083	0.802488	0.9602	0.0176383
T468M	24hr	ENSG00000013375.15	PGM3	-0.0561433	0.689411	0.929301	0.0318434
T507K	24hr	ENSG00000013375.15	PGM3	0.0115294	0.934784	0.988815	0.00488517
Q510K	24hr	ENSG00000013375.15	PGM3	-0.000417937	0.997741	0.999534	0.000202391
T42A	24hr	ENSG00000013441.15	CLK1	-0.257496	0.293829	0.740807	0.130295
T52S	24hr	ENSG00000013441.15	CLK1	-0.0234888	0.924648	0.986723	0.00580468
E76K	24hr	ENSG00000013441.15	CLK1	0.153383	0.569346	0.890764	0.0502372
R138Q	24hr	ENSG00000013441.15	CLK1	-0.584661	0.0375093	0.2594	0.586031
E139D	24hr	ENSG00000013441.15	CLK1	-0.0331162	0.895967	0.981017	0.00832332
Y279C	24hr	ENSG00000013441.15	CLK1	-0.33017	0.276385	0.725943	0.139098
T468M	24hr	ENSG00000013441.15	CLK1	0.00259969	0.991291	0.998423	0.000685439
T507K	24hr	ENSG00000013441.15	CLK1	0.266278	0.257244	0.70853	0.149642
Q510K	24hr	ENSG00000013441.15	CLK1	0.0266578	0.915803	0.984846	0.00663173
T42A	24hr	ENSG00000013503.9	POLR3B	-0.198646	0.245599	0.697082	0.156716
T52S	24hr	ENSG00000013503.9	POLR3B	-0.133906	0.447874	0.839056	0.0762089
E76K	24hr	ENSG00000013503.9	POLR3B	-0.21134	0.293214	0.7403	0.130592
R138Q	24hr	ENSG00000013503.9	POLR3B	0.0104716	0.953757	0.991921	0.00352291
E139D	24hr	ENSG00000013503.9	POLR3B	-0.3934	0.0360665	0.252339	0.598016
Y279C	24hr	ENSG00000013503.9	POLR3B	-0.224477	0.280365	0.729379	0.137046
T468M	24hr	ENSG00000013503.9	POLR3B	-0.113594	0.50281	0.864654	0.0631577
T507K	24hr	ENSG00000013503.9	POLR3B	-0.199229	0.250056	0.701365	0.154056
Q510K	24hr	ENSG00000013503.9	POLR3B	-0.152562	0.398525	0.813044	0.0898857
T42A	24hr	ENSG00000013523.9	ANGEL1	-0.294978	0.151113	0.574623	0.240617
T52S	24hr	ENSG00000013523.9	ANGEL1	-0.216097	0.306074	0.750815	0.124467
E76K	24hr	ENSG00000013523.9	ANGEL1	-0.186542	0.42994	0.830204	0.080815
R138Q	24hr	ENSG00000013523.9	ANGEL1	-0.110031	0.612208	0.905671	0.0430295
E139D	24hr	ENSG00000013523.9	ANGEL1	0.119975	0.562109	0.888183	0.0514975
Y279C	24hr	ENSG00000013523.9	ANGEL1	-0.239748	0.332619	0.770577	0.113184
T468M	24hr	ENSG00000013523.9	ANGEL1	-0.397799	0.0547018	0.332608	0.478067
T507K	24hr	ENSG00000013523.9	ANGEL1	-0.175194	0.391099	0.808429	0.0923579
Q510K	24hr	ENSG00000013523.9	ANGEL1	0.0268559	0.89786	0.981367	0.00816838
T42A	24hr	ENSG00000013561.17	RNF14	-0.0868812	0.66186	0.921551	0.0354805
T52S	24hr	ENSG00000013561.17	RNF14	-0.134584	0.516649	0.870613	0.060175
E76K	24hr	ENSG00000013561.17	RNF14	0.129698	0.564153	0.888869	0.0511624
R138Q	24hr	ENSG00000013561.17	RNF14	-0.145487	0.50262	0.864596	0.0631869
E139D	24hr	ENSG00000013561.17	RNF14	0.0321714	0.87769	0.97703	0.0100921
Y279C	24hr	ENSG00000013561.17	RNF14	-0.118182	0.622509	0.909288	0.0412985
T468M	24hr	ENSG00000013561.17	RNF14	-0.119185	0.549905	0.883937	0.0535789
T507K	24hr	ENSG00000013561.17	RNF14	0.308514	0.114608	0.50491	0.296786
Q510K	24hr	ENSG00000013561.17	RNF14	0.0817667	0.693502	0.930515	0.0312765
T42A	24hr	ENSG00000013563.13	DNASE1L1	0.0662746	0.728665	0.941095	0.0263666
T52S	24hr	ENSG00000013563.13	DNASE1L1	0.20322	0.297253	0.743661	0.128625
E76K	24hr	ENSG00000013563.13	DNASE1L1	0.0526763	0.811262	0.96221	0.0167303
R138Q	24hr	ENSG00000013563.13	DNASE1L1	0.12394	0.543752	0.881404	0.0548248
E139D	24hr	ENSG00000013563.13	DNASE1L1	0.0518831	0.797672	0.959214	0.0180847
Y279C	24hr	ENSG00000013563.13	DNASE1L1	-0.0103433	0.964053	0.99346	0.00284948
T468M	24hr	ENSG00000013563.13	DNASE1L1	-0.0388666	0.840277	0.968865	0.0137366
T507K	24hr	ENSG00000013563.13	DNASE1L1	-0.324112	0.107441	0.48846	0.311171
Q510K	24hr	ENSG00000013563.13	DNASE1L1	-0.129996	0.529008	0.875311	0.0578378
T42A	24hr	ENSG00000013573.16	DDX11	0.0755573	0.582294	0.89514	0.0481088
T52S	24hr	ENSG00000013573.16	DDX11	-0.0450988	0.754709	0.94879	0.02283
E76K	24hr	ENSG00000013573.16	DDX11	-0.09567	0.556778	0.88648	0.0523311
R138Q	24hr	ENSG00000013573.16	DDX11	-0.0201978	0.892664	0.980223	0.00867518
E139D	24hr	ENSG00000013573.16	DDX11	0.0793554	0.583733	0.895837	0.0477711
Y279C	24hr	ENSG00000013573.16	DDX11	-0.0603671	0.717842	0.93823	0.0276909
T468M	24hr	ENSG00000013573.16	DDX11	-0.047905	0.730663	0.941582	0.0261418
T507K	24hr	ENSG00000013573.16	DDX11	-0.0080753	0.953997	0.991943	0.00351341
Q510K	24hr	ENSG00000013573.16	DDX11	-0.00792433	0.956865	0.992403	0.00331173
T42A	24hr	ENSG00000013583.8	HEBP1	-0.176513	0.456358	0.843726	0.0737984
[truncated: 195,407 more rows]

## Sheet: GSEA - common transcriptome
gene set_set	gene_set	q_value	time point	direction	Fisher odds ratio
HALLMARKS	MYC TARGETS V1	0.000161928	24hr	Upregulated	6.533
HALLMARKS	UNFOLDED PROTEIN RESPONSE	0.0899205	24hr	Upregulated	5.253
HALLMARKS	UV RESPONSE DN	0.11348	24hr	Downregulated	4.958
HALLMARKS	KRAS SIGNALING DN	0.11348	24hr	Downregulated	7.518
HALLMARKS	PANCREAS BETA CELLS	0.120337	24hr	Downregulated	17.932
HALLMARKS	MYC TARGETS V2	0.2468	24hr	Upregulated	5.761
HALLMARKS	COAGULATION	0.2468	24hr	Upregulated	5.554
HALLMARKS	TNFA SIGNALING VIA NFKB	0.000730727	96hr	Upregulated	11.447
HALLMARKS	MTORC1 SIGNALING	0.000730727	96hr	Upregulated	9.181
HALLMARKS	E2F TARGETS	0.00297182	96hr	Upregulated	7.434
HALLMARKS	MYC TARGETS V1	0.00297182	96hr	Upregulated	7.434
HALLMARKS	UV RESPONSE UP	0.00297182	96hr	Upregulated	9.518
HALLMARKS	ALLOGRAFT REJECTION	0.00485279	96hr	Upregulated	11.582
HALLMARKS	TGF BETA SIGNALING	0.00881706	96hr	Upregulated	15.016
HALLMARKS	UNFOLDED PROTEIN RESPONSE	0.00881706	96hr	Upregulated	9.045
HALLMARKS	G2M CHECKPOINT	0.0109033	96hr	Upregulated	6.145
HALLMARKS	EPITHELIAL MESENCHYMAL TRANSITION	0.0125386	96hr	Upregulated	7.667
HALLMARKS	HYPOXIA	0.0221186	96hr	Upregulated	6.324
HALLMARKS	KRAS SIGNALING UP	0.0451233	96hr	Upregulated	7.015
HALLMARKS	HEME METABOLISM	0.134854	96hr	Upregulated	4.411
HALLMARKS	GLYCOLYSIS	0.142942	96hr	Upregulated	4.161
HALLMARKS	P53 PATHWAY	0.142942	96hr	Upregulated	4.059
HALLMARKS	OXIDATIVE PHOSPHORYLATION	0.190333	96hr	Upregulated	3.499

## Sheet: Q510KR vs WT DEGs
SHP2_mut	timepoint	id	gene_short_name	normalized_effect	q_value
Q510E	24hr	ENSG00000063660.8	GPC1	0.37927209389915145	0.013678790706536239
Q510K	24hr	ENSG00000063660.8	GPC1	0.45580770862107456	0.00143556
Q510R	24hr	ENSG00000063660.8	GPC1	0.41393736328166275	0.00806166
Q510E	24hr	ENSG00000080824.18	HSP90AA1	0.1347211553614296	0.012010101578581034
Q510K	24hr	ENSG00000080824.18	HSP90AA1	0.31211282683145264	2.7256261087018937e-12
Q510R	24hr	ENSG00000080824.18	HSP90AA1	0.32535041774779333	3.900296983204578e-12
Q510E	24hr	ENSG00000100138.13	SNU13	0.32781845615120336	0.019059921783022845
Q510K	24hr	ENSG00000100138.13	SNU13	0.3867130885132616	0.00292704
Q510R	24hr	ENSG00000100138.13	SNU13	0.39191437362288467	0.00444506
Q510E	24hr	ENSG00000109133.12	TMEM33	0.2328660104429947	0.0667886
Q510K	24hr	ENSG00000109133.12	TMEM33	0.3721309638576588	4.0676720344738756e-4
Q510R	24hr	ENSG00000109133.12	TMEM33	0.31573621697750287	0.00734427
Q510E	24hr	ENSG00000110092.3	CCND1	0.359857	0.012707310120973364
Q510K	24hr	ENSG00000110092.3	CCND1	0.5341955022878578	2.6904736379568486e-5
Q510R	24hr	ENSG00000110092.3	CCND1	0.49083055161793704	3.304596891146684e-4
Q510E	24hr	ENSG00000110344.9	UBE4A	0.23236645444620066	0.0973774
Q510K	24hr	ENSG00000110344.9	UBE4A	0.3972598277740403	4.025682008445859e-4
Q510R	24hr	ENSG00000110344.9	UBE4A	0.35705779563641044	0.00368459
Q510E	24hr	ENSG00000117450.13	PRDX1	0.2365401872069599	0.0162045
Q510K	24hr	ENSG00000117450.13	PRDX1	0.3532893340940331	4.033159932331724e-5
Q510R	24hr	ENSG00000117450.13	PRDX1	0.33483621557902754	2.915376385409349e-4
Q510E	24hr	ENSG00000120129.5	DUSP1	0.3929704328647717	0.0544159
Q510K	24hr	ENSG00000120129.5	DUSP1	0.5327333381761344	0.00289715
Q510R	24hr	ENSG00000120129.5	DUSP1	0.5653429275818527	0.00222412
Q510E	24hr	ENSG00000120694.19	HSPH1	0.19340552811553843	0.11053281487720737
Q510K	24hr	ENSG00000120694.19	HSPH1	0.5255609200836255	2.5995429312654047e-9
Q510R	24hr	ENSG00000120694.19	HSPH1	0.5364344311383459	6.0041552385929935e-9
Q510E	24hr	ENSG00000124767.6	GLO1	0.14000540953030224	0.11666129371716882
Q510K	24hr	ENSG00000124767.6	GLO1	0.24435743319745554	5.314418916206887e-4
Q510R	24hr	ENSG00000124767.6	GLO1	0.28522678641304605	7.845586893097242e-5
Q510E	24hr	ENSG00000125835.18	SNRPB	0.1918904709444699	0.0224395
Q510K	24hr	ENSG00000125835.18	SNRPB	0.28175051547482116	1.2216816020704652e-4
Q510R	24hr	ENSG00000125835.18	SNRPB	0.23864741688446112	0.00362818
Q510E	24hr	ENSG00000125931.10	CITED1	0.4811314558935114	0.019817605121966217
Q510K	24hr	ENSG00000125931.10	CITED1	0.7505671911830437	2.7241424541267483e-5
Q510R	24hr	ENSG00000125931.10	CITED1	0.6546880788189763	7.292872675889778e-4
Q510E	24hr	ENSG00000129084.17	PSMA1	0.19444215277215796	0.024282225160753228
Q510K	24hr	ENSG00000129084.17	PSMA1	0.26086267841851885	6.987153638813291e-4
Q510R	24hr	ENSG00000129084.17	PSMA1	0.2635590196689984	0.00126647
Q510E	24hr	ENSG00000130066.16	SAT1	0.25466097238860214	0.010831112471553793
Q510K	24hr	ENSG00000130066.16	SAT1	0.3781263089130915	1.826520200749945e-5
Q510R	24hr	ENSG00000130066.16	SAT1	0.30160830266413047	0.00236291
Q510E	24hr	ENSG00000130826.17	DKC1	0.24651294963686446	0.024378147780675586
Q510K	24hr	ENSG00000130826.17	DKC1	0.2921034977897687	0.00399613
Q510R	24hr	ENSG00000130826.17	DKC1	0.29702148305293075	0.00579923
Q510E	24hr	ENSG00000132002.7	DNAJB1	0.18142589458004998	0.6004486885157168
Q510K	24hr	ENSG00000132002.7	DNAJB1	0.626854	0.00119512
Q510R	24hr	ENSG00000132002.7	DNAJB1	0.7853841475543931	3.933220178566161e-5
Q510E	24hr	ENSG00000144381.16	HSPD1	0.1682527437961696	0.039554094045907186
Q510K	24hr	ENSG00000144381.16	HSPD1	0.34081714835778076	2.432153974220297e-7
Q510R	24hr	ENSG00000144381.16	HSPD1	0.26980330120701745	2.3443825055329773e-4
Q510E	24hr	ENSG00000146731.10	CCT6A	0.1744935667320881	0.15175535703518614
Q510K	24hr	ENSG00000146731.10	CCT6A	0.35556826585948853	9.260509795348212e-5
Q510R	24hr	ENSG00000146731.10	CCT6A	0.28161803067959995	0.00670147
Q510E	24hr	ENSG00000150753.11	CCT5	0.15857375049052208	0.0663407
Q510K	24hr	ENSG00000150753.11	CCT5	0.2736368301293692	9.936915785661091e-5
Q510R	24hr	ENSG00000150753.11	CCT5	0.25715418604759976	7.099420596410828e-4
Q510E	24hr	ENSG00000154144.12	TBRG1	0.5031657740566241	0.012551281064202866
Q510K	24hr	ENSG00000154144.12	TBRG1	0.5411292848838803	0.00542154
Q510R	24hr	ENSG00000154144.12	TBRG1	0.607033	0.00210094
Q510E	24hr	ENSG00000160049.11	DFFA	0.15101679848936192	0.15265439001044762
Q510K	24hr	ENSG00000160049.11	DFFA	0.25002462841151923	0.00278784
Q510R	24hr	ENSG00000160049.11	DFFA	0.3028801946941154	3.217536442671212e-4
Q510E	24hr	ENSG00000163597.14	SNHG16	0.23517772947340815	0.035514981809972056
Q510K	24hr	ENSG00000163597.14	SNHG16	0.32728359435382653	8.291718657222833e-4
Q510R	24hr	ENSG00000163597.14	SNHG16	0.3084341431636489	0.00370246
Q510E	24hr	ENSG00000164163.10	ABCE1	0.28337931475270645	0.0338357
Q510K	24hr	ENSG00000164163.10	ABCE1	0.34248583291806334	0.00511952
Q510R	24hr	ENSG00000164163.10	ABCE1	0.4032351302823641	0.001085
Q510E	24hr	ENSG00000168397.16	ATG4B	0.1418939365654659	0.5183415458178661
Q510K	24hr	ENSG00000168397.16	ATG4B	0.39150320933872246	0.00366478
Q510R	24hr	ENSG00000168397.16	ATG4B	0.3994154738964623	0.00491726
Q510E	24hr	ENSG00000171223.5	JUNB	0.5359075372357047	0.020688846301050296
Q510K	24hr	ENSG00000171223.5	JUNB	0.8492283627559172	2.030177240712306e-5
Q510R	24hr	ENSG00000171223.5	JUNB	0.6951556697252546	0.00153142
Q510E	24hr	ENSG00000175166.16	PSMD2	0.1848568125787973	0.0754885
Q510K	24hr	ENSG00000175166.16	PSMD2	0.2697176743410624	0.00220083
Q510R	24hr	ENSG00000175166.16	PSMD2	0.2688294483530671	0.00430633
Q510E	24hr	ENSG00000204388.6	HSPA1B	-0.0854858	0.7542374367907673
Q510K	24hr	ENSG00000204388.6	HSPA1B	0.44467078819187367	6.696845631694142e-4
Q510R	24hr	ENSG00000204388.6	HSPA1B	0.6281580010579512	7.23361675433611e-7
Q510E	24hr	ENSG00000231185.6	SPRY4-AS1	0.3423441244332588	0.14424213990555348
Q510K	24hr	ENSG00000231185.6	SPRY4-AS1	0.5133015890608801	0.00994632
Q510R	24hr	ENSG00000231185.6	SPRY4-AS1	0.5751066889139921	0.00433441
Q510E	24hr	ENSG00000244405.7	ETV5	0.3905895455875286	0.0843551
Q510K	24hr	ENSG00000244405.7	ETV5	0.6925521001623104	1.5755594530172143e-4
Q510R	24hr	ENSG00000244405.7	ETV5	0.5779021259819519	0.00418673
